# Supplementary material for: Weighted Gene Co-expression Network Analysis Reveals Different Immunity but Shared Renal Pathology Between IgA Nephropathy and Lupus Nephritis
Source: Front Genet. 2021 Mar 29;12:634171. doi: 10.3389/fgene.2021.634171 (PMC8039522; doi:10.3389/fgene.2021.634171)
Supplement: Supplementary Table 2 — Differential gene expression summary statistics from microarray meta-analysis and RNAseq replication datasets. [file Data_Sheet_1.CSV]

## Sheet: TableS1-kMEtable_0124
	ensembl_gene_id	entrezgene	external_gene_id	chromosome_name	start_position	end_position	Module.Color	Module.name	kME.turquoise.	kME.blue.	kME.brown.	kME.yellow.	kME.green.	kME.red.	kME.black.	kME.pink.	kME.magenta.	kME.purple.	kME.greenyellow.	kME.tan.	kME.salmon.
ENSG00000000003	ENSG00000000003	7105	TSPAN6	X	99883667	99894988	grey	grey	0.141738	-0.00481139	-0.20293	0.330142	-0.126562	-0.157714	-0.367736	-0.0268201	0.171953	0.259012	0.0779609	0.0729437	0.312825
ENSG00000000005	ENSG00000000005	64102	TNMD	X	99839799	99854882	grey	grey	-0.0526009	0.120399	0.0107283	-0.0904295	0.107589	0.0893874	-0.117009	-0.16457	0.276596	0.288149	0.0717255	0.0564397	-0.254389
ENSG00000000419	ENSG00000000419	8813	DPM1	20	49551404	49575092	salmon	salmon	0.0984171	0.124177	-0.534779	0.524949	-0.371901	0.28276	-0.20325	0.301791	0.199128	-0.080626	0.311225	0.221613	0.5769
ENSG00000000457	ENSG00000000457	57147	SCYL3	1	169818772	169863408	blue	blue	-0.362094	0.440328	-0.220953	0.120139	-0.26602	0.211664	0.307181	-0.396469	0.129822	-0.0366123	0.266276	0.118034	-0.194616
ENSG00000000460	ENSG00000000460	55732	C1orf112	1	169631245	169823221	grey	grey	-0.054622	0.0980795	0.0978766	-0.0539121	-0.0158202	-0.108829	0.175838	-0.283543	-0.151626	0.0208877	-0.0766586	-0.152885	-0.165146
ENSG00000000938	ENSG00000000938	2268	FGR	1	27938575	27961788	blue	blue	-0.512021	0.465984	-0.115963	0.0416724	-0.213133	-0.0938027	0.698842	-0.19195	-0.108247	-0.31089	0.134239	-0.134177	-0.200781
ENSG00000000971	ENSG00000000971	3075	CFH	1	196621008	196716634	blue	blue	-0.348651	0.562992	-0.43487	0.361516	-0.500917	-0.0230229	-0.148171	0.0375974	0.228806	0.475309	0.333606	-0.0265206	-0.0687355
ENSG00000001084	ENSG00000001084	2729	GCLC	6	53362139	53481768	turquoise	turquoise	0.616282	-0.469125	0.105039	0.0970141	0.173649	-0.221762	-0.31734	0.31063	-0.0734025	0.0219091	-0.222845	0.0605169	0.477239
ENSG00000001167	ENSG00000001167	4800	NFYA	6	41040684	41067715	grey	grey	-0.244891	0.286689	-0.304611	0.311146	-0.358572	0.183825	0.128416	0.286632	0.00393804	-0.145629	0.126539	-0.0717782	0.203086
ENSG00000001461	ENSG00000001461	57185	NIPAL3	1	24742284	24799466	grey	grey	0.0620769	-0.0128279	-0.112858	-0.080277	0.085243	0.277621	-0.0701867	-0.129323	-0.112674	0.0763815	0.0323992	0.0208288	-0.131568
ENSG00000001497	ENSG00000001497	81887	LAS1L	X	64732462	64754655	grey	grey	0.150407	-0.264598	0.211821	-0.370187	0.221554	0.482835	0.067805	-0.115854	0.266987	-0.175294	-0.204421	0.0337286	-0.243658
ENSG00000001561	ENSG00000001561	22875	ENPP4	6	46097730	46114436	turquoise	turquoise	0.142071	-0.0816867	-0.174746	0.394359	-0.175605	-0.10945	-0.242498	0.26721	-0.370263	-0.0789538	0.13441	0.12243	0.554504
ENSG00000001617	ENSG00000001617	6405	SEMA3F	3	50192478	50226508	black	black	-0.501887	0.344036	0.0781675	-0.121762	-0.00691758	0.0530616	0.581624	-0.379201	-0.0504818	-0.101075	-0.0823347	-0.281227	-0.376838
ENSG00000001626	ENSG00000001626	1080	CFTR	7	117105838	117356025	grey	grey	-0.143735	0.0850294	0.15572	-0.167214	0.0469806	-0.192983	-0.0326397	0.112753	0.0947966	0.26769	-0.184623	-0.253397	-0.238717
ENSG00000001630	ENSG00000001630	1595	CYP51A1	7	91741465	91772266	pink	pink	0.0147777	0.000753891	-0.265159	0.420643	-0.231509	-0.0730834	-0.288249	0.484897	0.0462747	0.0453326	0.136659	0.123302	0.567939
ENSG00000002016	ENSG00000002016	5893	RAD52	12	1021243	1099219	grey	grey	0.0583993	-0.165607	0.106134	-0.215012	0.266552	0.211245	0.18635	-0.13516	0.162296	-0.17562	-0.0973018	0.0703752	-0.0834927
ENSG00000002330	ENSG00000002330	572	BAD	11	64037302	64052176	red	red	-0.0771249	0.094565	-0.152915	-0.0715654	0.0221968	0.754847	-0.0507828	0.065933	0.24027	0.0219212	0.267064	0.338698	-0.14678
ENSG00000002549	ENSG00000002549	51056	LAP3	4	17578815	17609595	blue	blue	-0.254699	0.609396	-0.619958	0.597429	-0.546579	0.0216333	0.267519	-0.133544	-0.1105	-0.0847577	0.501806	0.13637	0.302307
ENSG00000002586	ENSG00000002586	4267	CD99	X	2609220	2659350	blue	blue	-0.555947	0.664122	-0.416756	0.326288	-0.313439	0.0471864	0.332748	-0.243292	0.0664231	0.146236	0.42574	0.0214109	-0.086938
ENSG00000002587	ENSG00000002587	9957	HS3ST1	4	11394774	11431389	grey	grey	-0.215175	0.269194	-0.0405498	-0.0591407	-0.0225644	0.200153	-0.0755078	0.17137	0.0985067	0.352758	0.227456	0.123676	-0.273627
ENSG00000002726	ENSG00000002726	26	AOC1	7	150521715	150558592	turquoise	turquoise	0.636111	-0.443738	0.203873	-0.183002	0.293691	-0.135498	-0.249577	-0.126697	-0.119427	0.127439	-0.223695	0.0878806	0.0851192
ENSG00000002745	ENSG00000002745	51384	WNT16	7	120965421	120981158	grey	grey	0.0111815	-0.215766	0.478394	-0.406573	0.245142	-0.0656728	0.0827565	-0.163948	-0.139683	-0.0431975	-0.277237	-0.173025	-0.35192
ENSG00000002746	ENSG00000002746	23072	HECW1	7	43152198	43605600	brown	brown	0.240835	-0.544676	0.713861	-0.738676	0.656693	-0.0940927	-0.0246016	-0.0639846	-0.0482092	0.00544216	-0.530595	-0.233604	-0.525352
ENSG00000002822	ENSG00000002822	8379	MAD1L1	7	1855429	2272878	red	red	-0.0766375	0.258836	-0.387252	0.154361	-0.15034	0.567178	0.0850091	-0.214211	0.246048	0.0609421	0.254704	0.177941	-0.0125719
ENSG00000002834	ENSG00000002834	3927	LASP1	17	37026112	37078023	blue	blue	-0.209828	0.427344	-0.481771	0.355938	-0.271702	-0.0759292	0.145426	0.0539734	0.210037	0.0968017	0.399293	0.197559	0.188269
ENSG00000002919	ENSG00000002919	29916	SNX11	17	46180719	46200436	grey	grey	-0.190617	0.128579	-0.110832	0.0646111	0.0126226	0.212034	0.215512	-0.0693098	0.0520284	-0.294456	0.196393	0.150497	0.0459422
ENSG00000002933	ENSG00000002933	55365	TMEM176A	7	150497491	150502208	turquoise	turquoise	0.602759	-0.270794	0.0651655	-0.0160921	0.116334	-0.0604714	-0.544266	-0.0152608	-0.0475823	0.558153	-0.0591406	0.184345	0.120814
ENSG00000003056	ENSG00000003056	4074	M6PR	12	9092959	9102551	blue	blue	-0.323358	0.566848	-0.445249	0.250288	-0.366876	0.162287	0.0582156	0.0359234	0.220345	0.196349	0.546841	0.273225	-0.135749
ENSG00000003137	ENSG00000003137	56603	CYP26B1	2	72356367	72375167	grey	grey	-0.101455	-0.0509156	0.157253	-0.0761097	0.123416	-0.076217	0.256157	-0.111113	-0.285383	-0.254551	-0.145074	-0.204128	-0.036364
ENSG00000003147	ENSG00000003147	3382	ICA1	7	8152814	8302317	black	black	-0.350593	0.219674	0.126094	-0.219391	0.132459	0.0381819	0.463037	-0.270464	0.175962	-0.0409572	0.0152698	-0.0976711	-0.397083
ENSG00000003249	ENSG00000003249	79007	DBNDD1	16	90071273	90086536	grey	grey	0.115263	-0.24323	0.45967	-0.485081	0.474318	0.10549	-0.0864681	-0.0809262	0.145502	0.252034	-0.159749	0.0424914	-0.446985
ENSG00000003400	ENSG00000003400	843	CASP10	2	202047604	202094129	brown	brown	0.0164622	-0.345569	0.613317	-0.431676	0.480632	-0.344246	0.394813	-0.114935	-0.298061	-0.36218	-0.525642	-0.396348	-0.199928
ENSG00000003402	ENSG00000003402	8837	CFLAR	2	201980827	202041410	grey	grey	-0.191776	0.1765	-0.152041	0.138834	0.00280503	-0.0620239	0.327488	-0.086532	-0.128373	-0.322468	0.238505	0.114772	0.136112
ENSG00000003436	ENSG00000003436	7035	TFPI	2	188328957	188430487	grey	grey	0.0130114	0.137833	-0.256203	0.363456	-0.221116	0.00511447	-0.383254	0.124986	0.0838865	0.337767	0.151434	0.0312996	0.279653
ENSG00000003509	ENSG00000003509	55471	NDUFAF7	2	37458774	37480546	grey	grey	-0.224918	0.328143	-0.300292	0.20108	-0.190238	0.0493782	0.182256	-0.0683773	0.0532371	-0.0706385	0.264148	0.0649798	-0.0166307
ENSG00000003756	ENSG00000003756	10181	RBM5	3	50126341	50156454	blue	blue	-0.576907	0.635543	-0.295604	0.206859	-0.479819	0.105941	0.389976	-0.158947	0.0389031	0.0720935	0.255864	-0.123428	-0.248785
ENSG00000003987	ENSG00000003987	9108	MTMR7	8	17155539	17271037	brown	brown	0.0908907	-0.375432	0.61484	-0.392125	0.430178	-0.246279	-0.0208518	-0.0824294	-0.151938	-0.0327885	-0.452904	-0.300726	-0.215972
ENSG00000003989	ENSG00000003989	6542	SLC7A2	8	17354597	17428082	grey	grey	0.0459013	-0.253741	0.365811	-0.290194	0.156893	-0.0601137	-0.0845098	0.0164992	-0.137629	-0.0559221	-0.250965	-0.181523	-0.198669
ENSG00000004059	ENSG00000004059	381	ARF5	7	127228399	127231759	grey	grey	-0.470705	0.393917	-0.0726902	-0.0861233	-0.0906105	0.445195	0.178094	0.143813	0.292984	0.203459	0.346309	0.216001	-0.377407
ENSG00000004139	ENSG00000004139	23098	SARM1	17	26691378	26728065	grey	grey	0.0360963	-0.290769	0.525694	-0.543034	0.542295	0.0940724	0.13606	-0.0931844	0.0344515	-0.108706	-0.182011	0.0230423	-0.437961
ENSG00000004142	ENSG00000004142	26073	POLDIP2	17	26673659	26684545	turquoise	turquoise	0.498713	-0.306661	0.109172	-0.115721	0.20596	-0.0613712	-0.372134	0.0443413	-0.0814725	0.360012	-0.0343768	0.230095	0.0563739
ENSG00000004399	ENSG00000004399	23129	PLXND1	3	129274018	129325661	blue	blue	-0.588096	0.501918	-0.0712918	-0.0392783	-0.205368	0.0888051	0.744363	-0.450874	-0.113495	-0.231017	0.0127198	-0.326931	-0.380494
ENSG00000004455	ENSG00000004455	204	AK2	1	33473585	33546597	salmon	salmon	0.261953	0.0430756	-0.380315	0.458799	-0.267295	-0.0200026	-0.142281	0.111437	-0.175199	-0.0288437	0.179159	0.183831	0.566654
ENSG00000004468	ENSG00000004468	952	CD38	4	15779898	15854853	grey	grey	-0.475577	0.398534	-0.0270924	0.0502115	-0.222935	-0.163045	0.29808	-0.138364	0.0206541	-0.0642461	0.000915699	-0.334191	-0.248544
ENSG00000004478	ENSG00000004478	2288	FKBP4	12	2904119	2914576	turquoise	turquoise	0.386809	-0.443359	0.337368	-0.285806	0.36498	0.128144	-0.277658	0.125699	-0.14515	0.236087	-0.349991	-0.0538939	-0.0302087
ENSG00000004487	ENSG00000004487	23028	KDM1A	1	23345941	23410182	red	red	0.0801373	0.0739244	-0.219752	-0.0413825	0.115244	0.542296	-0.0158174	-0.210598	0.290072	0.211805	0.0841745	0.149991	-0.145597
ENSG00000004534	ENSG00000004534	10180	RBM6	3	49977440	50137478	red	red	-0.0611718	0.190406	-0.377835	0.104936	-0.164583	0.552329	0.135209	-0.0954714	0.241651	-0.079389	0.249101	0.23132	-0.0029935
ENSG00000004700	ENSG00000004700	5965	RECQL	12	21621845	21654603	yellow	yellow	-0.316391	0.588164	-0.650229	0.762362	-0.703352	-0.051491	0.103539	0.0760832	0.0845533	-0.00649828	0.466304	0.0569747	0.489286
ENSG00000004766	ENSG00000004766	55610	CCDC132	7	92861653	92988338	grey	grey	0.0614245	-0.174271	0.310087	-0.344693	0.364677	-0.0100834	0.0594334	-0.0943345	-0.079041	0.0172755	-0.230323	-0.0999419	-0.295822
ENSG00000004776	ENSG00000004776	126393	HSPB6	19	36245469	36248980	brown	brown	0.133463	-0.4502	0.775931	-0.572335	0.568523	-0.344666	0.0391126	-0.100163	-0.214973	-0.0907433	-0.479615	-0.263462	-0.379377
ENSG00000004777	ENSG00000004777	115703	ARHGAP33	19	36265434	36279724	brown	brown	0.0849668	-0.404958	0.689626	-0.62641	0.605422	-0.0727064	0.120075	-0.0419874	-0.105385	-0.145998	-0.390338	-0.119864	-0.415879
ENSG00000004779	ENSG00000004779	4706	NDUFAB1	16	23592323	23607677	turquoise	turquoise	0.355496	-0.29806	0.0376017	-0.0497412	0.104504	0.10169	-0.121638	0.151752	0.0886174	-0.272483	0.287196	0.577844	0.200541
ENSG00000004799	ENSG00000004799	5166	PDK4	7	95212811	95225803	grey	grey	0.291252	-0.465292	0.262255	-0.187142	0.24712	-0.0392993	-0.296317	0.613072	-0.159267	-0.0880451	-0.319805	-0.0864628	0.186649
ENSG00000004838	ENSG00000004838	51364	ZMYND10	3	50378541	50384283	tan	tan	0.279573	-0.0917936	-0.261723	0.0462623	0.027786	0.468845	-0.248119	-0.0377768	0.342905	-0.0266649	0.382166	0.649876	0.14384
ENSG00000004864	ENSG00000004864	10165	SLC25A13	7	95749532	95951459	turquoise	turquoise	0.618759	-0.305017	-0.200146	0.21691	-0.079812	0.0202984	-0.467671	0.185067	0.0530205	0.168504	0.0155453	0.260242	0.485738
ENSG00000004866	ENSG00000004866	102466616	ST7	7	116593292	116870157	turquoise	turquoise	0.642009	-0.457373	0.0733071	-0.0182546	0.173975	0.175275	-0.425197	0.0663654	0.0371957	0.117861	-0.142165	0.181979	0.27729
ENSG00000004897	ENSG00000004897	996	CDC27	17	45195069	45266788	grey	grey	-0.197014	0.204524	-0.197573	0.291952	-0.279221	-0.191064	0.170318	-0.258795	-0.0838547	-0.294673	0.213653	-0.00905564	0.153692
ENSG00000004939	ENSG00000004939	6521	SLC4A1	17	42325753	42345509	turquoise	turquoise	0.413442	-0.464499	0.454808	-0.346061	0.283923	-0.104161	-0.106269	-0.0645049	-0.0944169	0.056573	-0.429901	-0.18483	-0.122917
ENSG00000004948	ENSG00000004948	799	CALCR	7	93053799	93204042	grey	grey	0.0298237	-0.229539	0.334593	-0.31144	0.221911	0.0390743	0.273958	-0.104695	-0.0977073	-0.243628	-0.269975	-0.138097	-0.157731
ENSG00000004961	ENSG00000004961	3052	HCCS	X	11129421	11141198	grey	grey	-0.244887	0.388806	-0.436349	0.334954	-0.451168	0.278733	0.0609908	0.304747	0.0908797	0.0286662	0.291556	0.064959	0.182044
ENSG00000004975	ENSG00000004975	1856	DVL2	17	7128660	7137864	grey	grey	-0.240506	0.0774772	0.128521	-0.205842	0.123648	0.237729	0.266113	-0.15842	0.0557348	-0.115747	-0.0445498	-0.0404284	-0.287816
ENSG00000005001	ENSG00000005001	64063	PRSS22	16	2902728	2908171	brown	brown	-0.160067	-0.112019	0.504264	-0.508407	0.35065	0.00629194	0.184068	-0.00678418	-0.104301	0.0496652	-0.319857	-0.2684	-0.529116
ENSG00000005007	ENSG00000005007	5976	UPF1	19	18942747	18979045	grey	grey	-0.0161814	0.120127	-0.189447	0.122062	-0.0463589	0.228839	0.306161	-0.426646	-0.146862	-0.249611	0.137597	0.123468	0.0639298
ENSG00000005020	ENSG00000005020	8935	SKAP2	7	26706681	27034858	grey	grey	-0.278258	0.522282	-0.566283	0.459843	-0.420859	0.0458557	0.112111	-0.222807	-0.0302746	0.0902686	0.450967	0.083747	0.132934
ENSG00000005022	ENSG00000005022	292	SLC25A5	X	118602363	118605282	turquoise	turquoise	0.724055	-0.517967	0.199067	-0.168135	0.262076	-0.0258001	-0.421171	0.2494	0.0324964	0.101811	-0.0722	0.30128	0.185835
ENSG00000005059	ENSG00000005059	55013	CCDC109B	4	110481361	110609874	blue	blue	-0.458986	0.568022	-0.344444	0.261548	-0.405981	0.0318206	0.0973863	0.0453502	0.302597	0.181587	0.336712	0.00715303	-0.124516
ENSG00000005073	ENSG00000005073	3207	HOXA11	7	27221129	27224842	grey	grey	-0.325088	0.190118	0.212581	-0.129453	-0.0742929	-0.345706	0.207613	-0.219421	-0.00981919	0.14638	-0.137992	-0.311344	-0.321652
ENSG00000005102	ENSG00000005102	4222	MEOX1	17	41717756	41739322	grey	grey	-0.00627547	-0.167412	0.31061	-0.400798	0.340085	0.118164	0.1669	-0.012035	0.134532	-0.1825	-0.100909	0.00978321	-0.344291
ENSG00000005108	ENSG00000005108	221981	THSD7A	7	11409984	11871824	grey	grey	0.109478	-0.234192	0.0358594	0.0655439	0.0505456	-0.289901	0.134066	-0.0630373	-0.414707	-0.40413	-0.256629	-0.219094	0.29867
ENSG00000005156	ENSG00000005156	3980	LIG3	17	33307513	33332083	grey	grey	-0.0600394	-0.179222	0.396483	-0.4012	0.301817	0.173603	0.188332	-0.0883689	-0.0668212	-0.210545	-0.168604	-0.0500542	-0.353732
ENSG00000005175	ENSG00000005175	79657	RPAP3	12	48057070	48099844	yellow	yellow	-0.332615	0.585367	-0.601763	0.754301	-0.795473	-0.140318	-0.064269	0.0999529	0.0849527	0.165574	0.373104	-0.0123724	0.433583
ENSG00000005187	ENSG00000005187	6296	ACSM3	16	20621565	20808903	turquoise	turquoise	0.795094	-0.56059	0.172868	-0.183165	0.326237	-0.0928881	-0.435727	-0.140648	0.0185847	0.217115	-0.262268	0.130313	0.128239
ENSG00000005189	ENSG00000005189	81691	AC004381.6	16	20817751	20860987	grey	grey	-0.245043	0.0975998	0.310255	-0.346364	0.133719	-0.0856775	0.312112	-0.196697	-0.0147583	0.0404601	-0.120605	-0.166152	-0.500793
ENSG00000005194	ENSG00000005194	57019	CIAPIN1	16	57462081	57481440	greenyellow	greenyellow	-0.276316	0.446111	-0.304647	0.205506	-0.277437	0.274761	0.0401869	0.152326	0.0713237	0.18295	0.586678	0.440585	-0.0472257
ENSG00000005206	ENSG00000005206	NA	SPPL2B	19	2328614	2355099	grey	grey	-0.15813	-0.124328	0.441193	-0.45081	0.3199	0.0878301	0.280884	-0.245508	-0.18714	-0.0944035	-0.241704	-0.181891	-0.446926
ENSG00000005238	ENSG00000005238	80256	FAM214B	9	35104109	35116338	green	green	0.157112	-0.474123	0.648008	-0.634426	0.70176	-0.00369161	0.075184	0.100663	-0.0791732	-0.140034	-0.463848	-0.193775	-0.365443
ENSG00000005243	ENSG00000005243	51226	COPZ2	17	46103533	46115392	grey	grey	0.148214	-0.293305	0.308947	-0.445908	0.433549	0.239242	0.301113	-0.14286	-0.172811	-0.322972	-0.178918	0.0316989	-0.245321
ENSG00000005249	ENSG00000005249	5577	PRKAR2B	7	106685094	106802256	grey	grey	0.0299664	-0.099818	-0.0482592	0.153847	-0.0870648	-0.0509678	-0.240815	0.111606	-0.147917	-0.0705268	-0.0338388	-0.00790032	0.226634
ENSG00000005302	ENSG00000005302	10943	MSL3	X	11776278	11793870	blue	blue	-0.466733	0.60622	-0.422004	0.38135	-0.3119	0.0727072	0.237892	0.000530939	0.326334	0.0802004	0.393823	0.0100462	0.0140342
ENSG00000005339	ENSG00000005339	1387	CREBBP	16	3775055	3930727	yellow	yellow	-0.0583007	0.237272	-0.439647	0.477776	-0.412828	-0.20726	0.0180583	-0.0950156	0.0209505	-0.0286329	0.116129	-0.0716788	0.36874
ENSG00000005379	ENSG00000005379	9256	BZRAP1	17	56378592	56406152	grey	grey	0.314807	-0.491783	0.429452	-0.4408	0.481844	0.110479	-0.055994	-0.0350931	-0.0547477	-0.0516621	-0.461808	-0.088587	-0.147467
ENSG00000005381	ENSG00000005381	4353	MPO	17	56347217	56358296	grey	grey	0.196145	-0.332464	0.403721	-0.232421	0.442538	-0.134013	0.0769271	-0.145534	-0.155837	-0.107708	-0.303617	-0.155798	-0.0440214
ENSG00000005421	ENSG00000005421	5444	PON1	7	94926988	95025673	grey	grey	0.23388	-0.360563	0.289357	-0.215231	0.216529	-0.0245623	-0.287807	0.187543	0.00027736	0.0759113	-0.159565	0.0411934	-0.058717
ENSG00000005436	ENSG00000005436	6936	GCFC2	2	75879126	75938115	turquoise	turquoise	0.21667	-0.0987059	-0.166958	0.189003	-0.0855546	0.0400014	-0.270216	0.200324	0.203339	0.0632485	0.154617	0.326828	0.31267
ENSG00000005469	ENSG00000005469	54677	CROT	7	86974997	87029111	grey	grey	0.185727	-0.0010115	-0.1778	0.213112	-0.0966634	0.075273	-0.192851	-0.175812	0.188592	0.196847	0.0206777	0.0430542	0.194621
ENSG00000005471	ENSG00000005471	5244	ABCB4	7	87031013	87109751	turquoise	turquoise	0.617903	-0.352529	0.00121465	-0.0797849	0.0774804	-0.0302105	-0.541135	0.149003	0.161603	0.451887	-0.132074	0.177675	0.146279
ENSG00000005700	ENSG00000005700	25998	IBTK	6	82879700	82957471	yellow	yellow	0.126143	0.143329	-0.459609	0.642964	-0.417262	-0.0199795	-0.23724	0.143763	-0.00995757	0.0842919	0.284541	0.188923	0.667849
ENSG00000005801	ENSG00000005801	7748	ZNF195	11	3360491	3400448	grey	grey	-0.158155	0.213076	-0.0816671	0.282905	-0.333777	-0.170946	-0.261413	-0.0399936	-0.0521021	0.24982	0.238268	0.0418403	0.0636952
ENSG00000005810	ENSG00000005810	23077	MYCBP2	13	77618792	77901185	blue	blue	-0.347591	0.455417	-0.351654	0.296065	-0.346149	0.059094	0.321699	-0.316641	-0.0598496	-0.0910804	0.211789	-0.0818038	-0.000342789
ENSG00000005844	ENSG00000005844	3683	ITGAL	16	30483979	30534506	black	black	-0.298751	0.212253	0.0342342	-0.169168	0.11162	0.0784525	0.584973	-0.180654	0.0885405	-0.280694	-0.0421442	-0.173934	-0.329421
ENSG00000005882	ENSG00000005882	5164	PDK2	17	48172101	48189516	turquoise	turquoise	0.814849	-0.791661	0.328532	-0.35893	0.483759	0.148013	-0.416151	0.156868	-0.0753927	-0.00314482	-0.445549	0.114106	0.166533
ENSG00000005889	ENSG00000005889	7543	ZFX	X	24167290	24234372	grey	grey	0.141657	-0.0968197	0.0223449	0.139501	-0.0453283	-0.202104	-0.137359	0.154106	-0.106206	-0.0343782	-0.0233511	-0.000692163	0.222342
ENSG00000005893	ENSG00000005893	3920	LAMP2	X	119561682	119603220	turquoise	turquoise	0.343928	0.0588637	-0.245898	0.261703	-0.116135	-0.139823	-0.218523	-0.0408685	-0.0543679	0.219112	0.32544	0.381846	0.292871
ENSG00000005955	ENSG00000005955	79893	GGNBP2	17	34900737	34946278	grey	grey	-0.13297	0.285806	-0.302142	0.323868	-0.348942	0.0913838	-0.0673355	-0.000839239	-0.0533638	-0.0159265	0.337403	0.178792	0.145571
ENSG00000005961	ENSG00000005961	3674	ITGA2B	17	42449548	42466873	green	green	0.346189	-0.54781	0.481135	-0.560021	0.666834	-0.0401402	0.0448438	-0.0434104	-0.0246482	-0.130043	-0.453002	-0.113749	-0.248619
ENSG00000005981	ENSG00000005981	51666	ASB4	7	95107756	95169544	brown	brown	0.215927	-0.47302	0.62963	-0.460519	0.444132	-0.269386	-0.0708547	-0.124347	-0.254935	-0.0487759	-0.473411	-0.24678	-0.236087
ENSG00000006007	ENSG00000006007	51573	GDE1	16	19513015	19533467	yellow	yellow	-0.0627739	0.257678	-0.392991	0.5352	-0.524869	-0.0350847	-0.197912	0.0931757	-0.212765	-0.00709063	0.387346	0.184834	0.435954
ENSG00000006015	ENSG00000006015	55049	C19orf60	19	18699495	18703146	red	red	-0.0792613	0.133767	-0.201076	-0.0440943	-0.0173306	0.637339	0.205881	-0.14755	0.238766	-0.203232	0.22945	0.261536	-0.0940154
ENSG00000006016	ENSG00000006016	9244	CRLF1	19	18683030	18718551	grey	grey	-0.177954	0.0118333	0.203357	-0.353431	0.38222	0.137627	0.210885	-0.0901647	0.168171	0.0100595	0.036689	0.0937137	-0.413353
ENSG00000006025	ENSG00000006025	114881	OSBPL7	17	45884738	45899200	grey	grey	0.0526508	-0.270217	0.376882	-0.478709	0.373738	0.164125	0.273046	-0.185654	-0.0676653	-0.259673	-0.276695	-0.111451	-0.33888
ENSG00000006047	ENSG00000006047	51087	YBX2	17	7191571	7197934	brown	brown	0.113608	-0.452601	0.774764	-0.570494	0.424465	-0.168877	-0.057186	0.127514	-0.179909	0.0653841	-0.604282	-0.374118	-0.362701
ENSG00000006059	ENSG00000006059	3883	KRT33A	17	39502344	39507064	grey	grey	-0.00496963	-0.181067	0.409545	-0.3995	0.327181	0.0923975	0.11022	-0.293516	-0.0503518	-0.105831	-0.194853	-0.0862562	-0.364417
ENSG00000006062	ENSG00000006062	NA	MAP3K14	17	43340488	43394414	grey	grey	0.24744	-0.427639	0.376919	-0.345313	0.431299	0.0157465	-0.23847	0.497958	-0.0485229	0.0368095	-0.311285	-0.0468881	-0.0524372
ENSG00000006071	ENSG00000006071	6833	ABCC8	11	17414432	17498449	brown	brown	0.206712	-0.412151	0.555652	-0.493317	0.428191	-0.00292273	0.0247439	0.0350712	-0.098384	-0.0917786	-0.302498	-0.0571312	-0.294521
ENSG00000006074	ENSG00000006074	6362	CCL18	17	34391640	34399392	grey	grey	-0.211022	0.113912	0.220766	-0.212742	0.198158	-0.149923	0.164824	-0.0147742	0.141266	0.0609947	-0.0753025	-0.17425	-0.346431
ENSG00000006075	ENSG00000006075	6348	CCL3	17	34415602	34417515	black	black	-0.30011	0.2524	-0.0646456	0.0303276	-0.118864	-0.0425294	0.381315	0.307256	0.128367	-0.277628	0.119694	-0.00289659	-0.025283
ENSG00000006114	ENSG00000006114	11276	SYNRG	17	35874900	35969544	grey	grey	0.0795624	-0.00415018	-0.0648423	0.159063	-0.0166512	-0.0474037	-0.00797217	-0.343401	-0.177174	-0.110419	-0.020493	-0.0270771	0.153011
ENSG00000006116	ENSG00000006116	10368	CACNG3	16	24266874	24374122	green	green	0.192124	-0.469753	0.558228	-0.526405	0.658561	-0.0551573	0.0523242	-0.0816986	-0.0856062	-0.136515	-0.409245	-0.150836	-0.275332
ENSG00000006118	ENSG00000006118	54972	TMEM132A	11	60691935	60704631	grey	grey	-0.347633	0.170888	0.0272769	-0.200849	0.161313	0.238971	0.378002	-0.131758	0.103742	-0.127245	0.00525337	-0.0556149	-0.324971
ENSG00000006125	ENSG00000006125	163	AP2B1	17	33905065	34053436	purple	purple	-0.0738958	0.139464	-0.0875609	0.213549	-0.144464	-0.16426	-0.259622	0.0464285	-0.125265	0.3872	0.00662069	-0.0972271	0.124411
ENSG00000006128	ENSG00000006128	6863	TAC1	7	97361220	97369784	blue	blue	-0.346861	0.498655	-0.334666	0.233926	-0.358994	0.0878452	0.0255915	0.0269042	0.264352	0.181892	0.365506	0.0979324	-0.102522
ENSG00000006194	ENSG00000006194	283876	ZNF263	16	3313743	3351401	grey	grey	-0.262235	0.244155	-0.241382	0.163069	-0.152904	0.366978	-0.00795402	-0.0314228	0.215732	0.0544158	0.198523	0.0858803	-0.0179944
ENSG00000006210	ENSG00000006210	6376	CX3CL1	16	57406370	57418960	grey	grey	-0.223308	0.0721321	-0.0298658	-0.119764	0.0162326	0.187351	0.417031	0.14607	-0.0616122	-0.408719	-0.09529	-0.122317	-0.0837452
ENSG00000006282	ENSG00000006282	64847	SPATA20	17	48620419	48633213	grey	grey	-0.0461077	0.140711	-0.0827451	-0.0604931	-0.0263247	0.207385	-0.00244806	-0.286592	0.0588488	0.204433	0.185951	0.183008	-0.195834
ENSG00000006283	ENSG00000006283	8913	CACNA1G	17	48638429	48704835	brown	brown	0.0837363	-0.368197	0.624189	-0.515814	0.423914	-0.0854129	0.127262	-0.165345	-0.166176	-0.144681	-0.390039	-0.225552	-0.383866
ENSG00000006327	ENSG00000006327	51330	TNFRSF12A	16	3068446	3072384	pink	pink	-0.0642823	0.0365994	-0.0856809	0.0683978	-0.122084	0.0534188	-0.393507	0.857863	0.243074	0.256365	0.175148	0.173122	0.0855746
ENSG00000006377	ENSG00000006377	1750	DLX6	7	96634860	96640351	brown	brown	0.134124	-0.36993	0.56116	-0.47339	0.519963	-0.122804	0.153074	-0.0734249	-0.16762	-0.168068	-0.378662	-0.176102	-0.268764
ENSG00000006432	ENSG00000006432	4293	MAP3K9	14	71189243	71276251	green	green	0.32241	-0.469891	0.500579	-0.471459	0.603283	-0.096137	0.0275789	-0.221528	-0.194996	-0.0587159	-0.401399	-0.0849613	-0.219975
ENSG00000006451	ENSG00000006451	5898	RALA	7	39663082	39747723	greenyellow	greenyellow	-0.135872	0.365158	-0.450106	0.425639	-0.3859	-0.0641178	0.0304689	0.237807	0.0129939	-0.0448632	0.530649	0.304123	0.282381
ENSG00000006459	ENSG00000006459	80853	KDM7A	7	139784546	139876835	pink	pink	-0.173991	0.101406	-0.0852188	0.0618136	0.0359976	-0.10502	0.242925	0.238651	-0.0114311	-0.16252	-0.0810611	-0.192731	0.0697407
ENSG00000006468	ENSG00000006468	2115	ETV1	7	13930853	14031050	brown	brown	-0.0577592	-0.274383	0.62025	-0.516084	0.437529	-0.158409	0.0917019	-0.0800046	-0.0898265	-0.0941185	-0.402439	-0.338294	-0.448434
ENSG00000006530	ENSG00000006530	55750	AGK	7	141250989	141355044	turquoise	turquoise	0.369101	-0.274893	0.031357	0.00773311	0.0863031	-0.0451292	-0.270056	0.335891	0.00543315	0.168099	-0.158969	0.0669558	0.246922
ENSG00000006534	ENSG00000006534	221	ALDH3B1	11	67776048	67796744	turquoise	turquoise	0.375274	-0.486833	0.281484	-0.323703	0.447456	0.0874159	-0.164801	0.0107062	-0.101328	-0.132637	-0.223987	0.149456	0.0150916
ENSG00000006555	ENSG00000006555	55001	TTC22	1	55245385	55266940	brown	brown	0.0361397	-0.349122	0.667063	-0.45867	0.451277	-0.129505	0.0643168	-0.12714	-0.0987868	-0.0718231	-0.434778	-0.294098	-0.321996
ENSG00000006576	ENSG00000006576	57157	PHTF2	7	77428122	77586818	blue	blue	-0.446475	0.599512	-0.404574	0.36614	-0.410639	0.0651298	0.329722	-0.00897466	0.207928	0.00946352	0.29158	-0.0519225	0.0485082
ENSG00000006607	ENSG00000006607	9855	FARP2	2	242295658	242434256	grey	grey	0.0414636	-0.249468	0.311001	-0.303997	0.153471	0.0373009	0.246097	-0.212696	-0.400044	-0.476718	-0.135442	-0.0225231	-0.167149
ENSG00000006611	ENSG00000006611	10083	USH1C	11	17515442	17565963	turquoise	turquoise	0.773656	-0.544024	0.20937	-0.219432	0.407008	-0.00204046	-0.512852	0.00761942	0.0647019	0.279258	-0.154986	0.243308	0.0882472
ENSG00000006625	ENSG00000006625	79017	GGCT	7	30536237	30591095	yellow	yellow	0.162171	0.131978	-0.296147	0.449694	-0.24513	-0.0934392	-0.135387	-0.041855	-0.00063986	0.0519786	0.296622	0.204881	0.402656
ENSG00000006634	ENSG00000006634	10926	DBF4	7	87505531	87538856	pink	pink	0.0801198	0.0405264	-0.0779545	0.211682	-0.0836977	-0.143381	-0.294737	0.292681	0.186972	0.232564	0.0958135	0.0635264	0.194206
ENSG00000006638	ENSG00000006638	6915	TBXA2R	19	3594504	3606838	black	black	-0.244113	-0.0933263	0.302695	-0.373446	0.24662	0.094405	0.622617	-0.321196	-0.284262	-0.498702	-0.3227	-0.325714	-0.319652
ENSG00000006652	ENSG00000006652	3475	IFRD1	7	112063023	112121072	pink	pink	0.156895	-0.26806	0.0269469	0.0176903	0.045077	0.0740832	-0.105355	0.621206	0.0268156	-0.305166	-0.0663209	0.120524	0.341919
ENSG00000006659	ENSG00000006659	56891	LGALS14	19	40194946	40200084	brown	brown	0.147346	-0.387754	0.568449	-0.357161	0.302506	-0.210136	0.0968864	-0.0985387	-0.331842	-0.224829	-0.472055	-0.305497	-0.169564
ENSG00000006695	ENSG00000006695	1352	COX10	17	13972813	14111994	grey	grey	-0.16364	0.0685798	0.246069	-0.108944	-0.0354903	-0.138017	-0.112135	-0.0511699	-0.19413	0.327966	-0.0814631	-0.151377	-0.230511
ENSG00000006704	ENSG00000006704	9569	GTF2IRD1	7	73868120	74016931	purple	purple	-0.169512	0.237558	0.0281395	-0.0231267	-0.114293	0.0695299	-0.284509	-0.00733896	0.24314	0.575015	0.158297	0.0518654	-0.300756
ENSG00000006712	ENSG00000006712	54623	PAF1	19	39876492	39881835	grey	grey	-0.219606	0.289026	-0.352789	-0.00121997	-0.137254	0.437373	0.204895	-0.0779539	0.101075	-0.172233	0.373643	0.265834	-0.187717
ENSG00000006715	ENSG00000006715	27072	VPS41	7	38762563	38971994	blue	blue	-0.396245	0.590272	-0.532152	0.492955	-0.529406	-0.0172866	0.0361734	-0.1122	0.0188945	0.25197	0.425038	0.0739707	0.14339
ENSG00000006740	ENSG00000006740	9912	ARHGAP44	17	12692856	12894960	grey	grey	0.185124	-0.285765	0.393782	-0.369495	0.429379	-0.0939329	0.0239941	-0.182641	-0.0425134	0.0191018	-0.281036	-0.108704	-0.232708
ENSG00000006744	ENSG00000006744	60528	ELAC2	17	12895708	12921504	grey	grey	-0.327355	0.422394	-0.300551	0.0790334	-0.220784	0.467527	0.186283	-0.158633	0.195677	-0.0538989	0.550858	0.383257	-0.232848
ENSG00000006747	ENSG00000006747	85477	SCIN	7	12610203	12693228	turquoise	turquoise	0.179725	-0.119479	0.0136993	-0.159509	0.154035	0.129286	-0.164697	-0.0776994	0.291983	0.327732	-0.155653	-0.0365311	-0.163136
ENSG00000006756	ENSG00000006756	414	ARSD	X	2822011	2847392	grey	grey	-0.0137024	-0.043503	0.144273	-0.191257	0.0819663	-0.0062052	-0.0405182	-0.0971944	-0.0803331	0.09948	-0.0889685	-0.0499314	-0.212672
ENSG00000006757	ENSG00000006757	8228	PNPLA4	X	7866288	7895780	turquoise	turquoise	0.514802	-0.376616	0.109628	-0.142183	0.259777	-0.054504	-0.386079	0.139771	0.192723	0.0701904	0.0479278	0.394902	0.125204
ENSG00000006788	ENSG00000006788	8735	MYH13	17	10201401	10276447	grey	grey	0.117543	-0.274123	0.351295	-0.454288	0.452014	0.0691693	0.105757	-0.219935	0.000876027	-0.0637389	-0.144071	0.100681	-0.30782
ENSG00000006831	ENSG00000006831	79602	ADIPOR2	12	1797740	1897844	grey	grey	-0.0853498	0.115012	-0.147833	0.0928245	-0.118663	0.131239	-0.032383	0.137071	-0.0329835	0.171397	0.0228906	-0.0167808	0.0425946
ENSG00000006837	ENSG00000006837	51265	CDKL3	5	133541305	133706738	grey	grey	0.0910755	-0.288747	0.384169	-0.234093	0.26437	-0.350803	0.274065	-0.0959096	-0.338092	-0.380569	-0.286309	-0.156486	-0.0159581
ENSG00000007038	ENSG00000007038	10942	PRSS21	16	2867164	2876305	brown	brown	0.0884314	-0.320396	0.548048	-0.39445	0.419968	-0.105314	-0.00652423	0.0203807	-0.126935	-0.0824158	-0.26453	-0.112155	-0.278238
ENSG00000007047	ENSG00000007047	57787	MARK4	19	45582546	45808541	brown	brown	0.118526	-0.465618	0.575993	-0.565548	0.521665	0.0108714	0.122982	0.015937	-0.14675	-0.244867	-0.466713	-0.163622	-0.28628
ENSG00000007062	ENSG00000007062	8842	PROM1	4	15964699	16086001	blue	blue	-0.240629	0.390155	-0.300525	0.197992	-0.282192	0.0748391	-0.354339	0.0363598	0.419671	0.695354	0.235093	0.0305464	-0.160337
ENSG00000007129	ENSG00000007129	90273	CEACAM21	19	42055886	42093197	grey	grey	-0.0689126	-0.111323	0.257271	-0.244006	0.261365	0.139246	0.304243	0.0256018	0.0259546	-0.297692	-0.12681	-0.0472121	-0.139878
ENSG00000007168	ENSG00000007168	5048	PAFAH1B1	17	2496504	2588909	grey	grey	0.102542	0.0419814	-0.289339	0.340665	-0.178338	0.115877	-0.109825	0.0730374	-0.230468	-0.00183336	0.146539	0.108299	0.352203
ENSG00000007171	ENSG00000007171	4843	NOS2	17	26083792	26127525	grey	grey	0.0440078	-0.246004	0.368557	-0.462572	0.435586	0.249339	0.188217	-0.0321599	0.0323243	-0.280385	-0.135871	0.0362918	-0.342098
ENSG00000007174	ENSG00000007174	1770	DNAH9	17	11501748	11873065	grey	grey	0.0420702	-0.346414	0.481546	-0.464209	0.384605	-0.00941548	-0.0395031	0.0460491	-0.145133	-0.120826	-0.357494	-0.243298	-0.3288
ENSG00000007202	ENSG00000007202	9703	KIAA0100	17	26941458	26972472	red	red	-0.020145	0.112522	-0.0920222	-0.0223719	-0.0238354	0.473304	-0.0526576	-0.174721	-0.00630887	0.162176	0.140075	0.108939	-0.146124
ENSG00000007216	ENSG00000007216	9058	SLC13A2	17	26800311	26824799	turquoise	turquoise	0.714144	-0.591057	0.309346	-0.336328	0.386336	-0.000609309	-0.263023	-0.0782052	-0.178156	0.0802014	-0.378165	0.0690913	0.03506
ENSG00000007237	ENSG00000007237	8522	GAS7	17	9813926	10101868	grey	grey	-0.212996	-0.0407122	0.404439	-0.277169	0.149249	-0.166976	0.173525	-0.0631774	-0.130973	-0.118148	-0.240289	-0.26529	-0.304385
ENSG00000007255	ENSG00000007255	79090	TRAPPC6A	19	45666186	45681495	turquoise	turquoise	0.662567	-0.558624	0.172646	-0.335379	0.394483	0.377626	-0.322834	-0.0306113	0.175916	0.110508	-0.248443	0.222853	-0.0202232
ENSG00000007264	ENSG00000007264	4145	MATK	19	3777971	3802127	grey	grey	-0.00846086	-0.130162	0.112341	-0.269229	0.37957	0.221008	0.479286	-0.193411	0.062471	-0.422116	-0.13179	-0.0328372	-0.119806
ENSG00000007306	ENSG00000007306	1087	CEACAM7	19	42177235	42210895	brown	brown	0.300527	-0.469149	0.569551	-0.545409	0.406246	-0.103419	-0.0800893	0.0116846	-0.107745	-0.086461	-0.327143	-0.0314388	-0.302591
ENSG00000007312	ENSG00000007312	974	CD79B	17	62006100	62009714	grey	grey	-0.270155	0.0364461	0.176689	-0.331005	0.323464	0.278492	0.547728	-0.23748	0.177732	-0.374855	-0.00340241	0.0213284	-0.364431
ENSG00000007314	ENSG00000007314	6329	SCN4A	17	62015914	62050278	green	green	0.264546	-0.543148	0.543531	-0.527815	0.656102	-0.179172	0.0988079	-0.0784819	-0.0347268	-0.202927	-0.456116	-0.121159	-0.174125
ENSG00000007341	ENSG00000007341	54879	ST7L	1	113066140	113163447	grey	grey	0.00742427	-0.277121	0.41838	-0.285192	0.24118	-0.119799	0.141925	-0.112908	-0.208914	-0.216786	-0.385135	-0.305189	-0.150577
ENSG00000007350	ENSG00000007350	8277	TKTL1	X	153524024	153558700	grey	grey	0.147061	-0.270552	0.48002	-0.418628	0.373494	-0.081345	0.0237523	-0.08154	-0.144688	0.0341514	-0.257119	-0.0895565	-0.319238
ENSG00000007372	ENSG00000007372	5080	PAX6	11	31806340	31839509	green	green	0.304902	-0.505699	0.496357	-0.395029	0.572996	-0.305997	0.0082949	-0.0621616	-0.23929	-0.139358	-0.350926	-0.058703	-0.0662879
ENSG00000007384	ENSG00000007384	64285	RHBDF1	16	108058	126354	grey	grey	-0.474753	0.354766	-0.0562315	-0.0216262	-0.198007	0.16106	0.191139	0.216587	0.0129264	0.0735558	0.149088	-0.0390363	-0.218468
ENSG00000007392	ENSG00000007392	55692	LUC7L	16	238968	279462	grey	grey	-0.17635	0.145352	-0.0792838	-0.0377127	0.0312111	0.155017	0.199391	0.08833	0.0460894	-0.110643	0.102766	0.101384	-0.137235
ENSG00000007402	ENSG00000007402	9254	CACNA2D2	3	50400233	50541675	grey	grey	0.011997	-0.0896616	0.34302	-0.355831	0.31454	-0.0536184	0.068643	-0.29153	0.0455211	0.132847	-0.226507	-0.10435	-0.425428
ENSG00000007516	ENSG00000007516	8938	BAIAP3	16	1383602	1399439	grey	grey	0.26041	-0.474133	0.518682	-0.660018	0.61214	0.115276	0.132015	-0.138806	0.0738976	-0.141603	-0.370969	-0.00753358	-0.396025
ENSG00000007520	ENSG00000007520	115939	TSR3	16	1399241	1401912	red	red	-0.172585	0.128136	-0.273309	-0.000902481	-0.0720722	0.702484	0.154021	-0.0461152	0.156429	-0.186759	0.257065	0.227503	-0.0708627
ENSG00000007541	ENSG00000007541	9091	PIGQ	16	616995	634136	grey	grey	-0.0134743	-0.184434	0.312704	-0.434032	0.482215	0.303642	0.135015	-0.113329	0.0897419	-0.0464238	-0.198689	-0.0242503	-0.379313
ENSG00000007866	ENSG00000007866	7005	TEAD3	6	35441374	35464853	grey	grey	-0.0532381	-0.0721363	0.036331	-0.108214	0.188692	0.277167	-0.0416755	0.120733	0.0769612	-0.073019	0.0188538	0.121178	-0.0451643
ENSG00000007908	ENSG00000007908	6401	SELE	1	169691781	169733846	black	black	-0.285867	0.15936	0.0558439	-0.011186	-0.0965759	-0.0628684	0.351478	0.257967	-0.0692653	-0.362782	0.035508	-0.101237	-0.0359926
ENSG00000007923	ENSG00000007923	55735	DNAJC11	1	6694228	6761984	purple	purple	0.0533442	0.0211962	-0.0331022	-0.0563258	-0.0308348	0.347454	-0.332361	0.151422	0.0929946	0.469619	0.0509359	0.108451	-0.132766
ENSG00000007933	ENSG00000007933	2328	FMO3	1	171060018	171086959	grey	grey	-0.109041	0.190724	0.0226833	-0.0671866	-0.00554652	-0.0706384	-0.0554386	0.0585827	0.178422	0.324723	0.0697886	-0.0277055	-0.234218
ENSG00000007944	ENSG00000007944	29116	MYLIP	6	16129356	16148479	grey	grey	-0.122143	0.280158	-0.306307	0.211463	-0.287519	-0.0388377	0.084973	-0.349234	-0.17004	-0.107311	0.280238	0.047426	-0.0353152
ENSG00000007952	ENSG00000007952	27035	NOX1	X	100098313	100129334	brown	brown	0.105632	-0.42907	0.658282	-0.540501	0.493393	-0.301369	0.118789	-0.0579254	-0.286228	-0.138272	-0.526639	-0.32316	-0.316939
ENSG00000007968	ENSG00000007968	1870	E2F2	1	23832922	23857712	brown	brown	0.233014	-0.439291	0.599087	-0.471104	0.423917	-0.200896	-0.10244	0.0229256	-0.122139	0.0336838	-0.412877	-0.200057	-0.268929
ENSG00000008018	ENSG00000008018	5689	PSMB1	6	170844205	170862429	red	red	-0.0121802	0.141812	-0.36345	0.148107	-0.128187	0.488027	0.064268	0.0646726	0.275989	-0.26432	0.518686	0.562816	0.133072
ENSG00000008056	ENSG00000008056	6853	SYN1	X	47431303	47479252	grey	grey	0.227815	-0.506155	0.466477	-0.279676	0.436194	-0.217586	-0.0223268	0.114123	-0.171539	-0.285384	-0.354671	-0.0972441	0.097108
ENSG00000008083	ENSG00000008083	3720	JARID2	6	15246527	15522252	grey	grey	-0.136784	0.0356964	0.0292735	0.0265936	-0.0936662	-0.0156928	0.250272	0.0507415	-0.17318	-0.39101	-0.110373	-0.183393	0.0693643
ENSG00000008086	ENSG00000008086	6792	CDKL5	X	18443703	18671749	grey	grey	0.204523	-0.35788	0.436035	-0.37413	0.434479	0.0348634	0.0548201	-0.0979419	-0.0851902	-0.0876906	-0.269812	-0.0349047	-0.171301
ENSG00000008118	ENSG00000008118	57172	CAMK1G	1	209757062	209787283	grey	grey	-0.0616584	-0.128613	0.397601	-0.24029	0.341937	-0.196852	0.394179	-0.284077	-0.0875172	-0.251123	-0.226571	-0.171859	-0.140542
ENSG00000008130	ENSG00000008130	65220	NADK	1	1682671	1711896	blue	blue	-0.361601	0.562829	-0.455002	0.407695	-0.407287	0.133106	0.306854	0.081672	-0.0177888	-0.0446399	0.532684	0.247595	0.171166
ENSG00000008196	ENSG00000008196	7021	TFAP2B	6	50786436	50815326	turquoise	turquoise	0.103908	0.0533269	-0.0443093	-0.00393993	0.0380398	-0.0713473	-0.25435	-0.202524	0.129353	0.547874	-0.0173577	0.0332635	-0.129138
ENSG00000008226	ENSG00000008226	9940	DLEC1	3	38080696	38165516	green	green	0.185254	-0.54725	0.68875	-0.599664	0.720617	-0.090075	-0.0329213	0.0342682	-0.160177	-0.140677	-0.483633	-0.19102	-0.287484
ENSG00000008256	ENSG00000008256	9265	CYTH3	7	6201407	6312275	grey	grey	0.105675	-0.338818	0.398125	-0.501229	0.458939	0.0898026	0.178237	-0.00667829	-0.00324289	-0.267525	-0.282883	-0.0453378	-0.299063
ENSG00000008277	ENSG00000008277	53616	ADAM22	7	87563458	87832204	brown	brown	-0.014407	-0.31084	0.649514	-0.519114	0.336298	-0.193574	-0.00739889	-0.093847	-0.109835	0.0629327	-0.50412	-0.366479	-0.412481
ENSG00000008282	ENSG00000008282	6856	SYPL1	7	105730949	105753022	yellow	yellow	-0.0457177	0.29157	-0.476275	0.634349	-0.460936	-0.0861095	-0.0916689	0.0144945	-0.0591104	0.161522	0.210732	-0.0182829	0.494362
ENSG00000008283	ENSG00000008283	1534	CYB561	17	61509665	61523739	grey	grey	0.0454804	-0.0329571	-0.0262949	0.048923	-0.0842966	0.256202	-0.165348	-0.0892357	-0.14837	0.0733486	-0.0422716	-0.0790766	0.0131285
ENSG00000008294	ENSG00000008294	9043	SPAG9	17	49039535	49198226	grey	grey	0.0758524	0.164985	-0.350592	0.322838	-0.277945	0.013888	0.0606032	0.00279102	0.0282898	0.0403758	0.343719	0.325863	0.311772
ENSG00000008300	ENSG00000008300	1951	CELSR3	3	48673902	48700348	brown	brown	0.166771	-0.530884	0.724134	-0.570591	0.50941	-0.247037	0.0448427	-0.0240084	-0.319626	-0.196893	-0.548737	-0.28513	-0.27279
ENSG00000008311	ENSG00000008311	10157	AASS	7	121715701	121784334	turquoise	turquoise	0.477187	-0.504954	0.127071	0.0671489	0.0391478	-0.232819	-0.260796	0.00800167	-0.286211	-0.159444	-0.256239	-0.00667487	0.447786
ENSG00000008323	ENSG00000008323	55200	PLEKHG6	12	6419602	6437672	green	green	0.271866	-0.482186	0.594903	-0.506261	0.652234	-0.135854	-0.0325908	-0.0909659	-0.0741091	-0.00286322	-0.414205	-0.116791	-0.244488
ENSG00000008324	ENSG00000008324	51188	SS18L2	3	42623332	42636606	grey	grey	-0.179472	0.353975	-0.443227	0.294058	-0.31128	0.424692	-0.0135111	0.132075	0.323199	0.0131969	0.534521	0.380994	0.112377
ENSG00000008405	ENSG00000008405	1407	CRY1	12	107385142	107487607	pink	pink	0.0986717	-0.063382	-0.154496	0.241796	-0.215019	-0.0770293	-0.23482	0.609251	-0.123096	0.0637273	-0.0308964	-0.0181338	0.366823
ENSG00000008438	ENSG00000008438	8993	PGLYRP1	19	46522411	46526323	brown	brown	-0.0403982	-0.219454	0.531263	-0.524631	0.367815	0.0639786	0.138928	0.0505396	-0.132085	-0.173184	-0.266573	-0.14988	-0.460204
ENSG00000008441	ENSG00000008441	4784	NFIX	19	13106422	13209610	grey	grey	0.0142879	-0.129432	0.267545	-0.365508	0.273459	0.0779114	0.0850905	-0.227053	-0.0663036	-0.0575848	-0.0646769	0.0475154	-0.352916
ENSG00000008513	ENSG00000008513	6482	ST3GAL1	8	134467091	134584183	turquoise	turquoise	0.305435	-0.226439	-0.114478	-0.0355254	0.117161	0.217776	0.0461909	-0.253244	-0.10442	-0.33533	-0.0330415	0.0923636	0.131458
ENSG00000008516	ENSG00000008516	64386	MMP25	16	3096682	3110727	green	green	0.363293	-0.465345	0.318192	-0.405965	0.647834	0.0493265	-0.049236	0.0150055	0.0804392	-0.0207963	-0.261603	0.0493229	-0.0890865
ENSG00000008517	ENSG00000008517	9235	IL32	16	3115298	3131908	blue	blue	-0.396054	0.651792	-0.385101	0.289941	-0.38603	0.18789	-0.117109	0.0162675	0.255315	0.637337	0.384741	0.0427152	-0.199107
ENSG00000008710	ENSG00000008710	101930075	PKD1	16	2138711	2185899	red	red	-0.0709037	-0.114361	0.186088	-0.282647	0.339455	0.473654	0.159319	-0.00809467	-0.0232838	-0.154541	-0.160646	-0.068716	-0.245637
ENSG00000008735	ENSG00000008735	23542	MAPK8IP2	22	51039114	51052409	green	green	0.282374	-0.490176	0.494446	-0.615607	0.698751	0.0838039	0.0781188	-0.041989	-0.14241	-0.175291	-0.332394	0.0122894	-0.34991
ENSG00000008838	ENSG00000008838	102466757	MED24	17	38175350	38217468	grey	grey	-0.245473	0.373855	-0.274726	0.252225	-0.289588	0.127399	0.137123	-0.0855948	-0.13332	0.0855927	0.309479	0.143939	0.0358004
ENSG00000008853	ENSG00000008853	23221	RHOBTB2	8	22844930	22877712	grey	grey	0.247959	-0.493909	0.337357	-0.342039	0.356584	0.231504	-0.248983	0.110642	-0.136293	-0.236211	-0.290485	-0.0419731	-0.0491129
ENSG00000008952	ENSG00000008952	7095	SEC62	3	169684423	169716161	salmon	salmon	0.406205	-0.250182	-0.244424	0.361785	-0.130498	-0.213123	-0.0785724	0.0759163	-0.108685	-0.307567	-0.0157901	0.109293	0.67445
ENSG00000008988	ENSG00000008988	26795	RPS20	8	56979854	56987069	magenta	magenta	-0.117026	0.172413	-0.234842	0.0536381	-0.113531	0.187976	0.0678146	-0.0240082	0.74331	-0.00950843	0.265385	0.252081	-0.0416944
ENSG00000009307	ENSG00000009307	7812	CSDE1	1	115259534	115301297	turquoise	turquoise	0.444498	-0.434037	-0.0436214	0.123882	0.148921	0.116936	-0.229653	0.0811359	0.0823813	-0.247436	-0.172089	0.0677412	0.496423
ENSG00000009335	ENSG00000009335	9690	UBE3C	7	156931607	157062066	yellow	yellow	-0.379797	0.493026	-0.551486	0.609095	-0.588555	0.0630635	0.0673451	0.104502	-0.101318	0.07261	0.285535	-0.0701443	0.399457
ENSG00000009413	ENSG00000009413	5980	REV3L	6	111620234	111804918	blue	blue	-0.349002	0.537204	-0.486824	0.550585	-0.506988	-0.143958	0.137718	-0.119313	0.144858	0.119758	0.277683	-0.0485487	0.247747
ENSG00000009694	ENSG00000009694	10178	TENM1	X	123509753	124097666	turquoise	turquoise	0.412455	-0.35302	0.314981	-0.163544	0.196762	-0.166229	-0.333703	0.0811527	-0.241361	0.153689	-0.143533	0.0437455	0.0256228
ENSG00000009709	ENSG00000009709	5081	PAX7	1	18957500	19075360	brown	brown	0.155465	-0.36591	0.627446	-0.509855	0.415886	-0.113741	-0.0274847	-0.114593	-0.000718834	0.0401281	-0.493049	-0.331971	-0.37521
ENSG00000009724	ENSG00000009724	10747	MASP2	1	11086580	11107290	green	green	0.280901	-0.536774	0.642307	-0.612395	0.701772	0.00230395	0.102407	-0.208464	-0.160168	-0.187726	-0.388709	-0.0533483	-0.31177
ENSG00000009780	ENSG00000009780	199870	FAM76A	1	28052490	28089633	grey	grey	-0.0431184	-0.139898	0.428989	-0.356728	0.156769	0.0876035	0.0703466	-0.0951849	-0.0969638	0.00518065	-0.223481	-0.186055	-0.357554
ENSG00000009790	ENSG00000009790	80342	TRAF3IP3	1	209929377	209955668	blue	blue	-0.394491	0.418541	-0.173263	0.100773	-0.217645	0.0122582	0.520511	-0.105596	0.172465	-0.130917	0.142071	-0.0687702	-0.125144
ENSG00000009830	ENSG00000009830	29954	POMT2	14	77741299	77787227	grey	grey	-0.0887928	-0.212269	0.422702	-0.516927	0.414877	0.331749	0.168701	-0.189478	-0.0797915	-0.157407	-0.202675	-0.0759509	-0.459664
ENSG00000009950	ENSG00000009950	51085	MLXIPL	7	73007524	73038873	green	green	0.564862	-0.65192	0.529032	-0.585365	0.816836	-0.0612526	-0.0941676	-0.134233	-0.0460986	-0.0193337	-0.42576	0.0467375	-0.197825
ENSG00000009954	ENSG00000009954	9031	BAZ1B	7	72854728	72936608	red	red	-0.147811	0.0569586	-0.0243296	-0.0729932	0.055452	0.522846	0.0480637	0.0689698	0.0367015	0.00578069	-0.0466601	-0.0486238	-0.157342
ENSG00000010017	ENSG00000010017	10048	RANBP9	6	13621730	13711796	salmon	salmon	0.202962	-0.11551	-0.196545	0.366395	-0.135633	-0.238255	-0.117828	0.211044	-0.0725624	-0.199949	0.139667	0.188459	0.572556
ENSG00000010030	ENSG00000010030	51513	ETV7	6	36322419	36356164	grey	grey	0.202593	-0.360423	0.330456	-0.429164	0.516379	0.0909249	0.0672176	0.170177	0.0115958	-0.164366	-0.271709	-0.0244758	-0.163942
ENSG00000010165	ENSG00000010165	51603	METTL13	1	171750788	171783163	blue	blue	-0.209868	0.400527	-0.321125	0.243538	-0.343781	0.121362	0.0855358	-0.283868	0.0485546	0.0989744	0.350147	0.183907	-0.0405062
ENSG00000010219	ENSG00000010219	8798	DYRK4	12	4671370	4723325	blue	blue	-0.426469	0.466854	-0.226857	0.0612744	-0.230056	0.50278	0.0570163	-0.223555	0.429637	0.162369	0.429664	0.249754	-0.327625
ENSG00000010244	ENSG00000010244	7756	ZNF207	17	30677136	30708905	blue	blue	-0.50677	0.646403	-0.491867	0.526245	-0.577007	0.0988713	0.0407217	0.151558	0.200145	0.233336	0.475855	0.120921	0.148566
ENSG00000010256	ENSG00000010256	7384	UQCRC1	3	48636435	48648409	turquoise	turquoise	0.567103	-0.426011	0.0325887	-0.174125	0.287915	0.511569	-0.401802	0.0650514	0.170567	0.149765	-0.0512844	0.304649	0.077051
ENSG00000010278	ENSG00000010278	928	CD9	12	6308881	6347425	blue	blue	-0.441672	0.476828	-0.40143	0.300076	-0.370673	0.178213	0.10925	0.0600864	0.175899	0.158928	0.351293	0.102121	0.00013915
ENSG00000010292	ENSG00000010292	9918	NCAPD2	12	6602522	6641121	grey	grey	-0.35345	0.321725	-0.00359918	-0.129742	-0.0215313	0.170295	0.310977	-0.320835	0.110286	0.0455541	0.0279137	-0.129126	-0.406942
ENSG00000010295	ENSG00000010295	25900	IFFO1	12	6647541	6665239	red	red	-0.31255	0.288472	-0.0609159	-0.137571	-0.082908	0.519485	0.327409	-0.346293	0.0706795	-0.188058	0.199953	0.0687031	-0.396172
ENSG00000010310	ENSG00000010310	2696	GIPR	19	46171502	46186982	green	green	0.262287	-0.537756	0.605539	-0.585632	0.656421	0.0641985	-0.0500424	-0.032	-0.0642532	-0.108564	-0.395782	-0.0582969	-0.293614
ENSG00000010318	ENSG00000010318	51533	PHF7	3	52444673	52457657	grey	grey	0.103591	-0.344433	0.502305	-0.39059	0.344032	-0.0505541	0.0279014	0.0526307	-0.142247	-0.219299	-0.336447	-0.20382	-0.210638
ENSG00000010319	ENSG00000010319	56920	SEMA3G	3	52467069	52479101	grey	grey	0.0813031	-0.301054	0.214875	-0.13015	0.231654	-0.0159387	0.0585662	-0.0494317	-0.311257	-0.365861	-0.212712	-0.121446	0.0795438
ENSG00000010322	ENSG00000010322	11188	NISCH	3	52489134	52527087	grey	grey	-0.0488483	-0.0279188	0.0538139	-0.0829774	0.0826536	0.334118	-0.00753532	-0.139734	-0.0853534	0.0330361	-0.180752	-0.150397	-0.127598
ENSG00000010327	ENSG00000010327	23166	STAB1	3	52529354	52558511	black	black	-0.461987	0.348184	0.144243	-0.248186	0.105457	-0.00613764	0.522513	-0.270977	0.181641	0.0433906	-0.123228	-0.334025	-0.516388
ENSG00000010361	ENSG00000010361	80199	FUZ	19	50310126	50320633	turquoise	turquoise	0.588729	-0.573615	0.309226	-0.393808	0.515534	0.102147	-0.115762	-0.0628942	-0.0851887	-0.124011	-0.209345	0.258958	-0.022701
ENSG00000010379	ENSG00000010379	6540	SLC6A13	12	329789	372039	turquoise	turquoise	0.725756	-0.583053	0.325795	-0.337311	0.444074	-0.0667755	-0.314779	-0.0968969	-0.102831	0.134709	-0.281579	0.152179	0.00468978
ENSG00000010404	ENSG00000010404	3423	IDS	X	148558521	148615470	grey	grey	-0.0615789	-0.0570882	-0.0268073	0.137359	-0.037934	-0.215479	0.0650102	0.215261	-0.282348	-0.189579	-0.123524	-0.139657	0.275236
ENSG00000010438	ENSG00000010438	5646	PRSS3	9	33750515	33799230	grey	grey	0.320456	-0.431052	0.418058	-0.428065	0.39829	-0.0635316	-0.0733554	0.0364546	-0.0340872	-0.15893	-0.198876	0.0957274	-0.184163
ENSG00000010539	ENSG00000010539	7752	ZNF200	16	3272325	3286221	grey	grey	-0.216904	0.234993	-0.0933403	0.21291	-0.229374	0.0216899	-0.0499821	-0.0470137	0.0837835	0.12852	-0.0270077	-0.231929	0.00516581
ENSG00000010610	ENSG00000010610	920	CD4	12	6896024	6929974	black	black	-0.334018	0.11251	0.458306	-0.407923	0.283274	-0.198217	0.493924	-0.163464	-0.102541	-0.0522127	-0.244957	-0.356842	-0.55102
ENSG00000010626	ENSG00000010626	10233	LRRC23	12	6982733	7023407	turquoise	turquoise	0.654378	-0.647391	0.334587	-0.386158	0.585138	0.125261	-0.287091	0.0790441	0.163086	-0.0695152	-0.186037	0.300173	0.037767
ENSG00000010671	ENSG00000010671	695	BTK	X	100604435	100641183	black	black	-0.296534	0.0776732	0.299156	-0.287851	0.225665	-0.0953525	0.584638	-0.0526839	-0.0580139	-0.339449	-0.22079	-0.295645	-0.31489
ENSG00000010704	ENSG00000010704	3077	HFE	6	26087509	26098571	grey	grey	-0.0924699	-0.069627	0.331593	-0.226888	0.128065	-0.256343	0.0947927	-0.105885	-0.170074	-0.106876	-0.222454	-0.255298	-0.212626
ENSG00000010803	ENSG00000010803	22955	SCMH1	1	41492872	41707826	grey	grey	0.0691515	-0.104395	0.163269	-0.199369	0.222832	0.03591	-0.212513	-0.0225454	0.050402	0.248819	0.00502426	0.133209	-0.227968
ENSG00000010810	ENSG00000010810	2534	FYN	6	111981535	112194655	turquoise	turquoise	0.386189	-0.349794	-0.0547331	0.0128389	0.121095	0.169089	-0.0724344	-0.114817	-0.069348	-0.386439	-0.139532	0.0926796	0.286115
ENSG00000010818	ENSG00000010818	3097	HIVEP2	6	143072604	143266338	pink	pink	0.0436136	-0.216082	0.0308397	0.0453091	0.0447337	-0.138634	-0.106318	0.521529	-0.118755	-0.310704	-0.0969874	-0.0356307	0.288916
ENSG00000010932	ENSG00000010932	2326	FMO1	1	171217638	171255117	turquoise	turquoise	0.750931	-0.505822	0.190603	-0.190282	0.239389	-0.194215	-0.353176	-0.140291	-0.0458588	0.118884	-0.289544	0.0425867	0.0996438
ENSG00000011007	ENSG00000011007	6924	TCEB3	1	24069645	24088549	grey	grey	0.031256	-0.118546	0.058949	0.157299	-0.0134943	-0.0342373	-0.115441	0.258483	-0.0737813	-0.0711587	-0.0105671	0.0475082	0.311146
ENSG00000011009	ENSG00000011009	11313	LYPLA2	1	24117460	24122029	grey	grey	-0.0340783	-0.0771379	0.292197	-0.286129	0.200653	-0.193436	-0.110666	0.24922	-0.0884223	0.354075	-0.24962	-0.202538	-0.3055
ENSG00000011021	ENSG00000011021	1185	CLCN6	1	11866207	11903201	turquoise	turquoise	0.472828	-0.636341	0.42919	-0.380753	0.368718	0.0908254	-0.133104	0.0893896	-0.22021	-0.255125	-0.387205	0.0470433	0.0325378
ENSG00000011028	ENSG00000011028	9902	MRC2	17	60704762	60770958	grey	grey	-0.308186	0.186664	-0.0275034	-0.0792973	-0.0582156	-0.0710055	0.319117	-0.147074	0.0801688	-0.169493	0.0502382	-0.0278172	-0.197971
ENSG00000011083	ENSG00000011083	6534	SLC6A7	5	149569520	149602351	grey	grey	0.0722538	-0.239014	0.370641	-0.518393	0.417915	0.187797	0.157918	-0.129925	0.0208524	-0.097503	-0.115047	0.122949	-0.418503
ENSG00000011105	ENSG00000011105	10867	TSPAN9	12	3186521	3395730	grey	grey	-0.087284	0.1785	-0.243709	0.150791	-0.224	0.33869	0.102821	-0.216427	-0.0386791	-0.140242	0.177146	0.0600485	0.040647
ENSG00000011114	ENSG00000011114	55727	BTBD7	14	93703896	93799438	turquoise	turquoise	0.285316	-0.124415	-0.0776632	0.0741551	0.00518002	0.150721	-0.187403	0.046732	-0.0600922	0.090309	0.102558	0.222638	0.151037
ENSG00000011132	ENSG00000011132	9546	APBA3	19	3750817	3761697	grey	grey	-0.202303	0.248167	-0.168342	0.0414228	-0.0487107	0.158658	0.291975	-0.122616	0.0990054	-0.154699	0.328736	0.305299	-0.0671286
ENSG00000011143	ENSG00000011143	54903	MKS1	17	56282803	56296966	grey	grey	0.187847	-0.249593	0.289041	-0.370267	0.375095	0.281422	-0.0536014	-0.0906505	0.142424	0.0322176	-0.235418	-0.0369936	-0.261798
ENSG00000011198	ENSG00000011198	51099	ABHD5	3	43731605	43775863	grey	grey	-0.10199	0.25222	-0.14623	0.10754	-0.13215	0.0400799	-0.0526795	0.0734158	-0.0696445	0.235738	0.393048	0.274289	-0.0504678
ENSG00000011201	ENSG00000011201	3730	KAL1	X	8496915	8700227	grey	grey	-0.299919	0.227311	0.0309696	-0.0197735	-0.140324	-0.210729	0.253926	-0.0532321	-0.0349746	0.113785	-0.0643383	-0.211333	-0.199135
ENSG00000011243	ENSG00000011243	26993	AKAP8L	19	15490859	15529952	grey	grey	0.147029	-0.343697	0.411615	-0.523506	0.525002	0.141772	0.10356	-0.0655631	0.0604734	-0.0541332	-0.37325	-0.169944	-0.348009
ENSG00000011258	ENSG00000011258	54799	MBTD1	17	49254786	49337524	grey	grey	-0.0457618	-0.149524	0.190995	-0.389165	0.2334	0.152922	0.147493	-0.0561147	0.123974	-0.156866	-0.222194	-0.141257	-0.343755
ENSG00000011260	ENSG00000011260	51096	UTP18	17	49337889	49375297	yellow	yellow	0.0286327	0.264744	-0.48297	0.517697	-0.346965	0.0147951	-0.0676897	0.268337	0.33447	0.133721	0.36215	0.247382	0.435383
ENSG00000011275	ENSG00000011275	54476	RNF216	7	5659678	5821370	grey	grey	0.227703	-0.363487	0.331116	-0.311519	0.359433	0.267688	-0.148408	0.132231	-0.0667825	0.0437839	-0.25151	0.0671924	-0.0647065
ENSG00000011295	ENSG00000011295	54902	TTC19	17	15902694	15948329	tan	tan	0.267199	-0.0633506	-0.2992	0.384172	-0.184355	-0.0783584	-0.295436	0.0196615	0.0595488	0.0408603	0.270876	0.377978	0.510444
ENSG00000011304	ENSG00000011304	100616459	PTBP1	19	797075	812327	pink	pink	-0.105879	0.182366	-0.318901	0.203202	-0.190448	0.367809	-0.217407	0.357704	0.223504	0.190944	0.219542	0.155653	0.0952069
ENSG00000011332	ENSG00000011332	8193	DPF1	19	38701646	38720354	green	green	0.308498	-0.45013	0.504538	-0.484661	0.667174	-0.0158998	-0.0676254	-0.0216058	0.0286399	-0.0186352	-0.282434	0.041337	-0.232117
ENSG00000011376	ENSG00000011376	23395	LARS2	3	45429998	45590913	grey	grey	-0.121181	0.213462	-0.0127448	0.0555968	-0.205863	0.00651416	0.0354192	-0.149243	-0.090703	0.20143	0.0758851	0.0485835	-0.110591
ENSG00000011405	ENSG00000011405	5286	PIK3C2A	11	17099277	17229530	yellow	yellow	-0.0766797	0.270583	-0.433561	0.509595	-0.304926	-0.0267637	0.243153	-0.0965124	-0.0402108	-0.138893	0.224976	0.0911641	0.456328
ENSG00000011422	ENSG00000011422	5329	PLAUR	19	44150247	44174699	grey	grey	-0.178242	0.148824	0.075566	-0.142221	0.0293229	0.00817491	0.21967	0.317074	0.151723	-0.114117	0.184748	0.163256	-0.217243
ENSG00000011451	ENSG00000011451	58525	WIZ	19	15532319	15560762	grey	grey	0.126314	-0.373778	0.433604	-0.479443	0.54038	0.0724497	0.160426	-0.040071	-0.000602778	-0.183569	-0.262871	0.0305583	-0.26016
ENSG00000011454	ENSG00000011454	23637	RABGAP1	9	125703112	125867145	yellow	yellow	-0.22405	0.458777	-0.476312	0.483978	-0.513956	0.0484151	0.21204	-0.250065	-0.24718	-0.086076	0.299884	0.00752151	0.191872
ENSG00000011465	ENSG00000011465	1634	DCN	12	91539025	91576900	grey	grey	-0.138816	0.216704	-0.181927	0.0972166	-0.167364	0.170257	-0.200337	0.0389002	0.129285	0.15204	0.160989	0.0170376	-0.102161
ENSG00000011478	ENSG00000011478	54814	QPCTL	19	46195741	46207247	grey	grey	-0.02752	-0.277272	0.346195	-0.328991	0.356039	0.075611	0.244528	-0.234966	-0.20575	-0.416386	-0.283627	-0.185908	-0.182082
ENSG00000011485	ENSG00000011485	5536	PPP5C	19	46850251	46896238	grey	grey	0.222524	-0.37563	0.420388	-0.375847	0.450262	-0.0159613	-0.185544	0.0520477	-0.0719047	0.157233	-0.373503	-0.119312	-0.157124
ENSG00000011523	ENSG00000011523	23177	CEP68	2	65283500	65314138	blue	blue	-0.17614	0.298036	-0.453299	0.580282	-0.51092	-0.139749	-0.127293	-0.122022	0.0528695	0.101265	0.112353	-0.156155	0.383245
ENSG00000011566	ENSG00000011566	8491	MAP4K3	2	39476407	39664453	grey	grey	0.108357	0.00487848	-0.335496	0.489921	-0.287772	0.185195	-0.281365	0.131046	0.11948	0.0183647	0.063555	-0.00362181	0.532051
ENSG00000011590	ENSG00000011590	27033	ZBTB32	19	36195429	36207940	grey	grey	0.111973	-0.323437	0.43198	-0.511431	0.559331	0.183648	0.152804	-0.0303366	-0.0762777	-0.230603	-0.22524	0.00804733	-0.344949
ENSG00000011600	ENSG00000011600	7305	TYROBP	19	36395303	36399197	blue	blue	-0.673693	0.900286	-0.494932	0.355487	-0.532582	0.0305665	0.420175	-0.148207	0.164978	0.119077	0.524461	0.0286265	-0.212663
ENSG00000011638	ENSG00000011638	57146	TMEM159	16	21169698	21191937	turquoise	turquoise	0.237715	-0.0808766	0.0116418	-0.123081	0.116756	0.266796	-0.0309005	-0.303474	0.114827	0.0678029	-0.0983534	-0.00569126	-0.149461
ENSG00000011677	ENSG00000011677	2556	GABRA3	X	151334706	151619830	brown	brown	0.280743	-0.537953	0.630637	-0.458626	0.473626	-0.17616	-0.137153	0.0262299	-0.149866	-0.0839852	-0.482518	-0.193716	-0.181461
ENSG00000012048	ENSG00000012048	672	BRCA1	17	41196312	41277500	grey	grey	-0.229606	-0.0668625	0.40079	-0.212132	0.0685235	-0.259206	0.184856	-0.0889348	-0.251207	-0.216692	-0.291831	-0.37414	-0.216061
ENSG00000012061	ENSG00000012061	2067	ERCC1	19	45910591	45982086	red	red	-0.139975	0.199515	-0.109561	-0.0676467	-0.0346548	0.637431	-0.0422443	0.127088	0.437259	0.193401	0.30569	0.344128	-0.243293
ENSG00000012124	ENSG00000012124	933	CD22	19	35810164	35838258	brown	brown	0.156997	-0.50672	0.632712	-0.594078	0.502654	-0.110462	0.176773	-0.222167	-0.100891	-0.322799	-0.546786	-0.277943	-0.327129
ENSG00000012171	ENSG00000012171	102465526	SEMA3B	3	50304990	50314977	turquoise	turquoise	0.351613	-0.518752	0.208994	-0.26201	0.364608	0.31865	-0.0439373	0.0170004	-0.241675	-0.420017	-0.223925	0.0896432	0.0981592
ENSG00000012174	ENSG00000012174	51360	MBTPS2	X	21857754	21903542	grey	grey	0.0465666	-0.208948	0.309479	-0.0382886	-0.0386709	-0.307	-0.167687	0.164265	-0.336554	0.0540728	-0.382997	-0.394229	0.0654797
ENSG00000012211	ENSG00000012211	4007	PRICKLE3	X	49031151	49042845	grey	grey	0.0671717	-0.230867	0.355687	-0.317942	0.352141	0.0645095	0.0931141	-0.0430826	0.0497203	-0.151376	-0.114161	0.0181413	-0.175645
ENSG00000012223	ENSG00000012223	4057	LTF	3	46477136	46526724	blue	blue	-0.542613	0.737712	-0.350102	0.22271	-0.385597	0.10811	0.0883871	-0.065431	0.244511	0.453712	0.38062	-0.0151664	-0.304808
ENSG00000012232	ENSG00000012232	2137	EXTL3	8	28457986	28613116	grey	grey	-0.00606792	-0.261258	0.277057	-0.416946	0.490383	0.364075	0.281912	0.00208808	-0.0585909	-0.351014	-0.162693	0.0280262	-0.231429
ENSG00000012504	ENSG00000012504	9971	NR1H4	12	100867486	100958191	purple	purple	0.361634	-0.170759	0.0956521	-0.0405362	0.03125	-0.0349446	-0.582526	0.372642	-0.0215262	0.516775	0.0792991	0.230837	0.0163931
ENSG00000012660	ENSG00000012660	60481	ELOVL5	6	53132196	53213947	grey	grey	0.147582	0.106172	-0.362097	0.43998	-0.228848	-0.0805568	-0.0882928	0.213587	-0.231253	-0.0851402	0.335985	0.245528	0.486227
ENSG00000012779	ENSG00000012779	240	ALOX5	10	45869661	45941561	black	black	-0.3449	0.293038	-0.0594299	-0.000871054	-0.00962881	-0.0776583	0.5781	-0.00362158	0.12585	-0.295547	0.149716	0.00281661	-0.0955709
ENSG00000012817	ENSG00000012817	8284	KDM5D	Y	21865751	21906825	grey	grey	0.0353128	-0.0982328	0.112911	-0.080572	0.127349	0.0858956	0.0671546	-0.0225789	-0.0861299	0.0740347	-0.118513	-0.0684967	-0.0243936
ENSG00000012822	ENSG00000012822	57658	CALCOCO1	12	54104903	54121529	grey	grey	0.385969	-0.619669	0.419752	-0.349452	0.477698	0.0256629	-0.223663	0.211564	-0.204006	-0.125162	-0.502973	-0.169712	0.0326555
ENSG00000012963	ENSG00000012963	55148	UBR7	14	93673401	93695561	yellow	yellow	-0.0296396	0.167446	-0.445144	0.451899	-0.288	0.0179252	-0.109707	0.209263	0.0827708	0.120961	0.214132	0.146148	0.432966
ENSG00000012983	ENSG00000012983	11183	MAP4K5	14	50885219	51027844	yellow	yellow	-0.280853	0.429717	-0.503613	0.611413	-0.517734	-0.109787	0.204394	0.073929	-0.0610904	-0.0953852	0.25352	-0.033309	0.461425
ENSG00000013016	ENSG00000013016	30845	EHD3	2	31456880	31492313	black	black	-0.185068	0.188999	-0.120213	0.0560477	-0.0869702	-0.00305364	0.631423	-0.465983	-0.176707	-0.440919	0.0397186	-0.120693	-0.0286246
ENSG00000013275	ENSG00000013275	5704	PSMC4	19	40476912	40487348	greenyellow	greenyellow	-0.246806	0.502862	-0.532201	0.471622	-0.444644	0.281177	0.055934	0.0681623	0.131039	-0.0413549	0.793596	0.585843	0.225397
ENSG00000013288	ENSG00000013288	23324	MAN2B2	4	6576902	6625089	grey	grey	0.21656	-0.107589	-0.195472	0.174324	-0.138156	0.179911	-0.21446	-0.00449484	-0.0725848	-0.0958657	0.124784	0.226343	0.271074
ENSG00000013297	ENSG00000013297	5010	CLDN11	3	170136653	170578169	grey	grey	-0.0729738	-0.184087	0.377226	-0.339478	0.317164	0.00914352	0.273145	-0.216738	-0.250255	-0.339353	-0.177702	-0.0761529	-0.250449
ENSG00000013364	ENSG00000013364	9961	MVP	16	29831715	29859355	blue	blue	-0.379003	0.603302	-0.434399	0.227221	-0.305439	0.386242	0.0769478	-0.173194	0.206952	0.33622	0.605318	0.348588	-0.193455
ENSG00000013375	ENSG00000013375	5238	PGM3	6	83870869	83903655	grey	grey	0.182754	-0.0122686	-0.189725	0.253413	-0.161894	-0.129018	-0.210615	0.0951228	-0.0787293	0.0535822	0.191956	0.238977	0.314631
ENSG00000013392	ENSG00000013392	112611	RWDD2A	6	83903098	83908651	blue	blue	-0.236334	0.432126	-0.308372	0.283262	-0.383721	0.235646	0.0230096	-0.322859	0.0746441	0.136206	0.388844	0.187585	-0.0497104
ENSG00000013441	ENSG00000013441	1195	CLK1	2	201717732	201729422	grey	grey	0.0527082	0.000209741	-0.190685	0.227941	-0.169296	-0.0301207	0.0894349	0.382784	0.15977	-0.247268	-0.0216198	0.0189238	0.350314
ENSG00000013503	ENSG00000013503	55703	POLR3B	12	106751436	106903976	turquoise	turquoise	0.227435	0.0693093	-0.253881	0.220171	-0.125782	-0.0392471	-0.114827	-0.416035	0.0804881	0.155079	0.238789	0.297529	0.138007
ENSG00000013523	ENSG00000013523	23357	ANGEL1	14	77253588	77292589	grey	grey	0.0904248	-0.200979	0.322006	-0.397826	0.313185	0.193392	0.0706958	-0.245473	-0.0234304	-0.0268588	-0.273981	-0.147987	-0.371119
ENSG00000013561	ENSG00000013561	9604	RNF14	5	141337893	141369856	yellow	yellow	0.052452	0.0981651	-0.324513	0.5522	-0.379868	-0.148599	-0.13704	0.0532299	-0.123402	-0.132257	0.300472	0.193257	0.578505
ENSG00000013563	ENSG00000013563	1774	DNASE1L1	X	153629579	153640449	grey	grey	0.0398302	-0.102808	0.0309107	-0.173796	0.222666	0.194371	0.34023	-0.0600343	-0.0251757	-0.406113	0.231746	0.39812	-0.00608663
ENSG00000013573	ENSG00000013573	1663	DDX11	12	31226779	31257725	grey	grey	0.103655	-0.251718	0.359601	-0.279787	0.18167	-0.23076	0.0461829	-0.0364617	-0.141898	0.0244001	-0.421019	-0.247701	-0.100271
ENSG00000013583	ENSG00000013583	50865	HEBP1	12	13127798	13153207	tan	tan	0.055024	-0.0108283	-0.229351	0.144127	-0.0294525	0.270312	-0.0717194	0.0230314	0.186264	-0.128617	0.268253	0.423396	0.209633
ENSG00000013588	ENSG00000013588	9052	GPRC5A	12	13043716	13070871	grey	grey	0.00815823	-0.159697	0.155788	-0.123367	0.0500835	-0.0600535	0.0242271	0.257771	-0.322234	-0.243855	-0.175212	-0.063476	0.0365468
ENSG00000013619	ENSG00000013619	10046	MAMLD1	X	149529689	149682448	grey	grey	0.177218	-0.349978	0.23505	-0.153722	0.221758	-0.0548562	-0.318104	0.20395	0.184454	0.1045	-0.350052	-0.175642	0.0480522
ENSG00000013725	ENSG00000013725	923	CD6	11	60739115	60787849	grey	grey	-0.0923711	-0.18874	0.410852	-0.445005	0.490296	0.121418	0.242555	-0.0537644	0.116129	-0.174062	-0.256246	-0.127972	-0.352105
ENSG00000013810	ENSG00000013810	10460	TACC3	4	1723227	1746898	blue	blue	-0.489543	0.554196	-0.135672	0.00971965	-0.160703	-0.00895255	0.556871	-0.301285	0.0858723	-0.0785239	0.273977	-0.0318429	-0.353926
ENSG00000014123	ENSG00000014123	23376	UFL1	6	96969471	97003152	yellow	yellow	0.105981	0.180347	-0.509509	0.64302	-0.451217	-0.0971446	-0.169485	-0.10167	0.0245467	-0.0341987	0.300042	0.168214	0.610962
ENSG00000014138	ENSG00000014138	23649	POLA2	11	65029233	65073060	grey	grey	0.0193643	-0.260084	0.311881	-0.282883	0.184638	0.229158	-0.0373712	0.00284553	-0.268485	-0.229979	-0.0915409	0.0300401	-0.152741
ENSG00000014164	ENSG00000014164	23144	ZC3H3	8	144519825	144623623	grey	grey	0.0515024	-0.166879	0.389653	-0.356156	0.262558	0.220256	0.0236151	-0.110039	-0.129531	0.0817436	-0.197833	-0.0625228	-0.359948
ENSG00000014216	ENSG00000014216	823	CAPN1	11	64948037	64979477	grey	grey	-0.411844	0.335076	-0.0919435	-0.00495701	-0.107058	0.469348	-0.079265	0.0450866	0.181264	0.364273	0.183393	0.00758903	-0.324899
ENSG00000014257	ENSG00000014257	55	ACPP	3	132036211	132087142	turquoise	turquoise	0.214683	-0.204132	0.0978845	-0.149089	0.184851	-0.150133	-0.230781	0.0221523	0.11053	0.266443	-0.205783	-0.0719885	-0.074795
ENSG00000014641	ENSG00000014641	4190	MDH1	2	63815743	63834331	purple	purple	0.30696	0.0771615	-0.150306	0.139675	-0.115146	0.0684894	-0.523556	0.103136	-0.0152328	0.581963	0.368854	0.432038	0.0347586
ENSG00000014824	ENSG00000014824	10463	SLC30A9	4	41992489	42092474	turquoise	turquoise	0.632052	-0.400539	-0.159363	0.284722	-0.040923	-0.0795194	-0.462605	0.106695	-0.124369	0.0326901	-0.00919623	0.272152	0.622453
ENSG00000014914	ENSG00000014914	10903	MTMR11	1	149900543	149908791	turquoise	turquoise	0.521115	-0.327937	0.0346614	-0.103724	0.182288	-0.0112417	-0.112757	-0.0398924	-0.014348	-0.0230065	-0.0818766	0.214994	0.163879
ENSG00000014919	ENSG00000014919	1355	COX15	10	101471601	101491857	turquoise	turquoise	0.536954	-0.27834	-0.111471	0.111268	0.0993691	-0.0597971	-0.275623	-0.0779471	-0.156012	0.210793	-0.127462	0.100839	0.32749
ENSG00000015133	ENSG00000015133	440193	CCDC88C	14	91737667	91884188	grey	grey	0.016549	0.00654882	0.0113001	0.106428	-0.0353894	-0.0163672	0.27291	0.104331	-0.0555827	-0.343917	0.136356	0.166421	0.196933
ENSG00000015153	ENSG00000015153	10138	YAF2	12	42550906	42632151	grey	grey	-0.18919	0.111558	-0.00417497	0.153367	-0.185414	-0.163795	0.126204	0.247953	-0.211488	-0.180203	0.124841	-0.00119264	0.1786
ENSG00000015285	ENSG00000015285	7454	WAS	X	48534985	48549818	black	black	-0.216499	0.0740225	0.259441	-0.289124	0.2639	-0.243199	0.439444	-0.186771	0.0663716	-0.0541128	-0.307177	-0.365518	-0.340781
ENSG00000015413	ENSG00000015413	1800	DPEP1	16	89679716	89704839	turquoise	turquoise	0.719293	-0.567828	0.223118	-0.195344	0.305375	0.0397704	-0.351874	0.103848	-0.100803	0.0374893	-0.273018	0.062	0.167218
ENSG00000015475	ENSG00000015475	637	BID	22	18216906	18257536	blue	blue	-0.551556	0.658721	-0.380865	0.304144	-0.446444	0.00925193	0.337761	0.0885246	0.176908	0.000802218	0.423875	0.0901436	-0.0626816
ENSG00000015479	ENSG00000015479	724102	MATR3	5	138609441	138667360	yellow	yellow	0.0288424	0.105816	-0.389729	0.62565	-0.406942	-0.274627	-0.241931	0.216643	0.00376122	0.187653	-0.0768689	-0.221964	0.657755
ENSG00000015520	ENSG00000015520	29881	NPC1L1	7	44552134	44580914	brown	brown	0.133068	-0.336883	0.539447	-0.385176	0.317305	-0.158627	0.0780616	0.038901	-0.217312	-0.0858201	-0.287772	-0.142254	-0.180436
ENSG00000015532	ENSG00000015532	64132	XYLT2	17	48423453	48440499	blue	blue	-0.471599	0.464853	-0.246699	0.0300018	-0.18709	0.315264	0.262042	-0.256165	0.234354	0.127429	0.199615	-0.0222866	-0.300174
ENSG00000015568	ENSG00000015568	729540	RGPD5	2	110550335	110615272	pink	pink	0.11273	-0.130954	-0.0843172	0.168838	-0.0765394	-0.241221	-0.0015081	0.322972	-0.183124	-0.144324	-0.176267	-0.141931	0.364428
ENSG00000015592	ENSG00000015592	81551	STMN4	8	27092840	27115937	grey	grey	0.102392	-0.360789	0.487432	-0.385078	0.414482	-0.0292708	0.0634972	-0.206587	-0.0950692	-0.114362	-0.327344	-0.164335	-0.201242
ENSG00000015676	ENSG00000015676	23386	NUDCD3	7	44418720	44530479	grey	grey	-0.29274	0.194498	0.00991568	-0.145357	-0.0370588	0.444147	0.179741	-0.210215	-0.092704	0.0368749	-0.104115	-0.253767	-0.368295
ENSG00000016082	ENSG00000016082	3670	ISL1	5	50678921	50690564	grey	grey	-0.110774	-0.195989	0.38525	-0.196263	0.126629	-0.0906702	-0.0521315	0.0178039	-0.200037	-0.140584	-0.270099	-0.265773	-0.130086
ENSG00000016402	ENSG00000016402	53832	IL20RA	6	137321108	137366298	grey	grey	0.21689	-0.361475	0.400228	-0.320265	0.348823	-0.0503124	-0.153504	-0.00530878	-0.107803	-0.00894273	-0.263292	-0.00961508	-0.137052
ENSG00000016490	ENSG00000016490	1179	CLCA1	1	86934051	86965972	green	green	0.375205	-0.584279	0.645893	-0.605183	0.760137	-0.128524	-0.0718916	-0.0398821	-0.0375809	-0.0685544	-0.429686	-0.0479718	-0.281425
ENSG00000016602	ENSG00000016602	22802	CLCA4	1	87012761	87046437	brown	brown	0.240436	-0.572997	0.693818	-0.479054	0.465338	-0.231447	-0.0831688	0.0197752	-0.19116	-0.162956	-0.560058	-0.291322	-0.178001
ENSG00000016864	ENSG00000016864	55830	GLT8D1	3	52728505	52740048	grey	grey	-0.232829	0.367688	-0.342257	0.207006	-0.135515	0.269316	0.0675917	-0.305319	0.300175	0.0102118	0.538745	0.42996	-0.0632298
ENSG00000017260	ENSG00000017260	27032	ATP2C1	3	130569439	130735556	yellow	yellow	-0.193801	0.327966	-0.366359	0.491995	-0.348483	-0.188672	-0.140522	0.0974597	0.0140184	0.262594	0.261455	0.0627111	0.333605
ENSG00000017427	ENSG00000017427	3479	IGF1	12	102789645	102874423	turquoise	turquoise	0.255608	-0.25306	0.125096	-0.0917239	0.0461879	-0.0255701	-0.237243	-0.0710735	-0.108174	-0.00866128	-0.228447	-0.147733	-0.0105738
ENSG00000017621	ENSG00000017621	79917	MAGIX	X	49019061	49024822	grey	grey	0.108905	-0.28682	0.441941	-0.370236	0.25956	-0.163466	0.0512759	-0.0401297	-0.129566	-0.0830995	-0.270555	-0.0904723	-0.234934
ENSG00000017797	ENSG00000017797	10928	RALBP1	18	9475007	9538114	grey	grey	-0.183264	0.358216	-0.335332	0.377726	-0.33129	-0.107523	0.0459292	-0.271813	0.00994867	0.247989	0.197355	0.0171082	0.121429
ENSG00000018189	ENSG00000018189	22902	RUFY3	4	71569921	71673032	turquoise	turquoise	0.211088	-0.110649	0.00791704	-0.125933	0.106901	0.0106901	0.088007	-0.178267	-0.096824	-0.169356	0.118735	0.255391	-0.0544748
ENSG00000018236	ENSG00000018236	1272	CNTN1	12	41086244	41466220	grey	grey	0.115499	-0.318194	0.390926	-0.216193	0.282144	-0.0725696	-0.098628	-0.0052125	-0.129245	-0.0788805	-0.303426	-0.215719	-0.062553
ENSG00000018280	ENSG00000018280	6556	SLC11A1	2	219246752	219261617	grey	grey	-0.126749	-0.182486	0.465579	-0.451893	0.306025	0.0309267	0.380371	-0.0352433	-0.00737382	-0.41483	-0.199239	-0.0614321	-0.303984
ENSG00000018408	ENSG00000018408	25937	WWTR1	3	149235022	149454501	salmon	salmon	0.254343	-0.14047	-0.27674	0.424097	-0.167651	-0.160189	-0.1763	0.283248	-0.151688	-0.0901322	0.0384828	0.128161	0.691665
ENSG00000018510	ENSG00000018510	8540	AGPS	2	178257372	178408564	blue	blue	-0.313574	0.583132	-0.515912	0.592211	-0.579098	-0.11118	-0.100653	0.0727873	0.152201	0.286641	0.460216	0.0710398	0.214841
ENSG00000018610	ENSG00000018610	63932	CXorf56	X	118672112	118699397	turquoise	turquoise	0.235869	-0.176777	0.0162866	0.0252657	0.195371	-0.118138	-0.115678	0.0970491	-0.208215	-0.0904671	0.0521337	0.207141	0.188533
ENSG00000018625	ENSG00000018625	477	ATP1A2	1	160085549	160113381	black	black	-0.288321	0.164707	0.122231	-0.0803119	0.0386539	-0.102294	0.604779	-0.206975	-0.229039	-0.362828	-0.0230695	-0.132634	-0.131316
ENSG00000018699	ENSG00000018699	55622	TTC27	2	32853099	33046118	grey	grey	-0.143192	0.338663	-0.511224	0.380099	-0.321788	0.177597	0.171705	-0.222756	0.0384699	-0.203824	0.361997	0.216067	0.219562
ENSG00000019144	ENSG00000019144	102466719	PHLDB1	11	118477155	118528741	grey	grey	-0.182466	-0.0744881	0.168062	-0.330191	0.309819	0.200202	0.184045	0.0344979	0.0651672	-0.103085	-0.158296	-0.0891173	-0.293985
ENSG00000019169	ENSG00000019169	8685	MARCO	2	119699742	119752236	blue	blue	-0.45341	0.427468	-0.171092	-0.0260998	-0.0682032	0.224516	0.46216	-0.0934148	0.0886287	-0.181639	0.284335	0.0817803	-0.276302
ENSG00000019186	ENSG00000019186	1591	CYP24A1	20	52769988	52790512	grey	grey	-0.0887597	0.280044	-0.118461	0.155576	-0.206989	-0.0231666	-0.117295	-0.0650929	0.11274	0.325724	0.236083	0.0486425	-0.11358
ENSG00000019485	ENSG00000019485	101060179	PRDM11	11	45115564	45247734	brown	brown	0.140229	-0.444991	0.697916	-0.607471	0.538192	-0.0666909	-0.00731505	0.0451956	-0.0923166	-0.0394928	-0.394201	-0.129036	-0.394592
ENSG00000019505	ENSG00000019505	57586	SYT13	11	45261852	45307870	brown	brown	0.0417967	-0.336828	0.708501	-0.562385	0.39771	-0.323597	0.0515009	-0.138625	-0.109251	0.0346212	-0.504979	-0.386766	-0.45157
ENSG00000019549	ENSG00000019549	6591	SNAI2	8	49830249	49834299	blue	blue	-0.320061	0.407995	-0.310004	0.199841	-0.226263	0.116874	0.451247	-0.327964	0.114405	-0.130007	0.166876	-0.0801276	-0.0133462
ENSG00000019582	ENSG00000019582	972	CD74	5	149781200	149792492	blue	blue	-0.535306	0.791412	-0.500352	0.381807	-0.487878	0.0464473	0.306676	-0.185233	0.0231671	0.280394	0.37305	-0.0703091	-0.105425
ENSG00000019991	ENSG00000019991	3082	HGF	7	81328322	81399754	grey	grey	-0.156938	-0.0438174	0.419829	-0.408036	0.279314	0.0345156	0.20945	-0.157531	-0.232524	-0.0580261	-0.205126	-0.199309	-0.498079
ENSG00000020129	ENSG00000020129	23154	NCDN	1	36023074	36032875	grey	grey	0.0626155	-0.274562	0.413262	-0.405575	0.441059	0.077865	0.199535	-0.151751	-0.162099	-0.154057	-0.204745	0.0459989	-0.242125
ENSG00000020181	ENSG00000020181	25960	GPR124	8	37641709	37702414	grey	grey	-0.153216	-0.028726	0.384372	-0.393763	0.298677	-0.108029	0.519962	-0.299688	-0.0258067	-0.24568	-0.243043	-0.240938	-0.404083
ENSG00000020256	ENSG00000020256	55734	ZFP64	20	50668202	50820847	blue	blue	-0.306496	0.44674	-0.320717	0.394296	-0.26359	0.025543	0.0966506	-0.324549	0.054818	0.103996	0.382813	0.122818	0.0904595
ENSG00000020426	ENSG00000020426	4331	MNAT1	14	61201460	61436671	tan	tan	0.142337	0.112984	-0.239627	0.245121	-0.203582	0.118093	-0.18551	-0.0385874	0.0603002	0.0311645	0.479383	0.48331	0.158235
ENSG00000020577	ENSG00000020577	23034	SAMD4A	14	55033815	55260033	pink	pink	-0.199802	0.16078	-0.194451	0.217325	-0.296984	-0.0705807	-0.110241	0.543434	-0.10785	-0.0406974	0.0984376	-0.0902442	0.170217
ENSG00000020633	ENSG00000020633	864	RUNX3	1	25226002	25291612	blue	blue	-0.401873	0.335355	0.0663454	-0.0996552	-0.0250786	-0.11773	0.423387	-0.11002	-0.00071102	-0.0987941	-0.0876174	-0.324256	-0.324776
ENSG00000020922	ENSG00000020922	4361	MRE11A	11	94152895	94227074	grey	grey	-0.230025	0.334208	-0.25928	0.287094	-0.272767	-0.0302939	0.283563	-0.236859	-0.0691872	-0.0947058	0.182237	-0.0174901	0.0963127
ENSG00000021300	ENSG00000021300	58473	PLEKHB1	11	73357223	73373864	grey	grey	0.252008	-0.354179	0.120257	-0.141215	0.301341	0.150629	-0.174288	0.171071	-0.0770748	-0.125988	-0.123023	0.115732	0.133416
ENSG00000021355	ENSG00000021355	1992	SERPINB1	6	2832566	2842240	yellow	yellow	-0.3006	0.497726	-0.484737	0.565681	-0.538802	-0.011631	-0.0727413	0.193582	-0.0611818	0.0625672	0.5475	0.233615	0.29568
ENSG00000021461	ENSG00000021461	64816	CYP3A43	7	99425636	99463718	brown	brown	0.297706	-0.50102	0.626821	-0.414889	0.352859	-0.265587	-0.0824294	0.0729039	-0.278313	-0.164635	-0.451941	-0.215271	-0.155261
ENSG00000021488	ENSG00000021488	11136	SLC7A9	19	33321415	33360672	turquoise	turquoise	0.788963	-0.586553	0.264874	-0.227786	0.300381	-0.124223	-0.390715	-0.0347773	-0.160486	0.104003	-0.301024	0.0511052	0.118313
ENSG00000021574	ENSG00000021574	6683	SPAST	2	32288680	32382706	yellow	yellow	-0.379655	0.604886	-0.563335	0.689178	-0.640274	-0.155013	0.111567	-0.0480822	0.03647	0.135145	0.305526	-0.119196	0.378687
ENSG00000021645	ENSG00000021645	9369	NRXN3	14	78708734	80330762	grey	grey	0.11696	-0.385821	0.506792	-0.387739	0.392867	-0.1334	0.0199744	-0.0584093	-0.0195338	-0.22077	-0.23754	-0.0421521	-0.161167
ENSG00000021776	ENSG00000021776	9716	AQR	15	35147732	35262040	blue	blue	-0.167345	0.479055	-0.446752	0.356977	-0.407052	-0.0592038	0.116922	-0.109732	-0.0918128	0.221358	0.341718	0.0816509	0.0571447
ENSG00000021826	ENSG00000021826	1373	CPS1	2	211342406	211543831	grey	grey	0.326343	-0.391196	0.432324	-0.427898	0.291336	-0.186325	-0.0455335	-0.123362	-0.200769	0.0743036	-0.373436	-0.155589	-0.240624
ENSG00000021852	ENSG00000021852	732	C8B	1	57394883	57431813	grey	grey	0.32029	-0.47255	0.483455	-0.326929	0.513914	-0.293963	0.0508709	-0.062451	-0.186054	-0.148507	-0.363424	-0.0832565	-0.0331066
ENSG00000022267	ENSG00000022267	2273	FHL1	X	135229559	135293518	blue	blue	-0.357085	0.454124	-0.413115	0.388375	-0.493605	0.0234301	-0.0932831	0.0742763	0.132904	0.117365	0.366224	0.0861079	0.0934657
ENSG00000022277	ENSG00000022277	51507	RTFDC1	20	55043647	55093943	grey	grey	-0.00569579	0.227629	-0.468391	0.393018	-0.199265	0.371562	-0.065185	0.0104123	0.187717	-0.00439254	0.467397	0.400987	0.308377
ENSG00000022355	ENSG00000022355	2554	GABRA1	5	161274197	161326975	brown	brown	0.10321	-0.436009	0.71778	-0.514798	0.505471	-0.220439	0.0429695	-0.0119114	-0.150034	-0.141184	-0.468022	-0.27613	-0.320565
ENSG00000022556	ENSG00000022556	55655	NLRP2	19	55464498	55512510	grey	grey	-0.177896	0.0493315	0.346961	-0.257985	0.118059	-0.175316	0.223593	-0.260765	0.0622154	0.192646	-0.254277	-0.292781	-0.381
ENSG00000022840	ENSG00000022840	9921	RNF10	12	120971283	121015397	grey	grey	-0.0728644	0.271926	-0.327943	0.294587	-0.215207	0.184653	-0.16754	0.162674	0.143031	0.292662	0.401518	0.331653	0.134834
ENSG00000022976	ENSG00000022976	55778	ZNF839	14	102783714	102809044	grey	grey	0.154424	-0.375323	0.480745	-0.407794	0.262276	0.0423252	0.0404328	-0.0905216	-0.257326	-0.213439	-0.298333	-0.0655071	-0.240423
ENSG00000023041	ENSG00000023041	64429	ZDHHC6	10	114190058	114206672	grey	grey	0.216525	-0.230452	-0.0569676	0.0362424	0.0879575	0.223966	-0.207168	0.184804	-0.106993	-0.213693	0.10427	0.260469	0.232783
ENSG00000023171	ENSG00000023171	57476	GRAMD1B	11	123396344	123498482	turquoise	turquoise	0.696474	-0.695191	0.391899	-0.367232	0.498266	-0.0157779	-0.296853	0.193402	-0.132158	0.0171534	-0.40417	0.0879495	0.0961854
ENSG00000023191	ENSG00000023191	6050	RNH1	11	494512	507300	grey	grey	-0.192817	0.41469	-0.344237	0.190088	-0.292408	0.420624	0.165971	-0.0818848	0.0718736	-0.0510708	0.571741	0.436213	-0.0605783
ENSG00000023228	ENSG00000023228	4719	NDUFS1	2	206979541	207024327	turquoise	turquoise	0.527829	-0.238762	-0.155133	0.221111	0.0596299	-0.0122513	-0.259815	-0.00842731	-0.112772	-0.0160864	0.269424	0.481138	0.428451
ENSG00000023287	ENSG00000023287	9821	RB1CC1	8	53535016	53658403	yellow	yellow	0.0250754	0.221771	-0.46106	0.643632	-0.456538	-0.119698	-0.086998	-0.000322743	-0.0947666	-0.0783916	0.342095	0.15367	0.590034
ENSG00000023318	ENSG00000023318	23071	ERP44	9	102741461	102861322	blue	blue	-0.221944	0.423637	-0.457747	0.462238	-0.3266	0.0328786	-0.0282066	-0.0270661	0.0827262	0.114119	0.503246	0.224995	0.24671
ENSG00000023330	ENSG00000023330	211	ALAS1	3	52232102	52248343	blue	blue	-0.269681	0.540057	-0.39152	0.331887	-0.368347	0.054682	0.00814712	0.000143442	0.0821369	0.332295	0.539556	0.332815	0.00692599
ENSG00000023445	ENSG00000023445	330	BIRC3	11	102188215	102210134	pink	pink	-0.365223	0.399943	-0.295876	0.275184	-0.388492	-0.0303907	-0.0294306	0.560468	0.166633	0.148369	0.2071	-0.0561366	0.0731598
ENSG00000023516	ENSG00000023516	11215	AKAP11	13	42846289	42897396	salmon	salmon	0.249147	-0.164019	-0.06554	0.410223	-0.227401	-0.327427	-0.215984	0.135974	-0.354733	-0.0462965	-0.195243	-0.218454	0.586205
ENSG00000023572	ENSG00000023572	51022	GLRX2	1	193065598	193075244	greenyellow	greenyellow	-0.254505	0.400093	-0.37425	0.398401	-0.44474	0.0820759	0.00767091	0.269145	0.071656	-0.11228	0.655113	0.443485	0.219742
ENSG00000023608	ENSG00000023608	6617	SNAPC1	14	62229075	62263146	yellow	yellow	-0.254399	0.35465	-0.427878	0.51171	-0.552987	0.0230294	-0.0792655	0.366031	0.11895	-0.0371189	0.37558	0.101791	0.33162
ENSG00000023697	ENSG00000023697	51071	DERA	12	16064106	16190220	turquoise	turquoise	0.646578	-0.365828	-0.0322193	0.0448094	0.175779	0.103459	-0.4191	0.132524	0.109609	0.143812	0.202447	0.585679	0.358022
ENSG00000023734	ENSG00000023734	11171	STRAP	12	16035325	16056412	turquoise	turquoise	0.13905	-0.048382	-0.215668	0.40486	-0.167215	-0.0621674	-0.201322	0.30942	-0.081302	-0.0438567	0.235114	0.208664	0.547223
ENSG00000023839	ENSG00000023839	1244	ABCC2	10	101542489	101611949	turquoise	turquoise	0.776567	-0.608358	0.230229	-0.203817	0.302779	0.0166544	-0.45315	0.113828	-0.246746	0.0961131	-0.205092	0.160887	0.170125
ENSG00000023892	ENSG00000023892	50619	DEF6	6	35265595	35289548	grey	grey	-0.0361666	-0.0893021	0.312918	-0.402976	0.364472	0.02513	0.377398	-0.11097	-0.00915176	-0.202427	-0.167533	-0.0953586	-0.387103
ENSG00000023902	ENSG00000023902	51177	PLEKHO1	1	150121373	150136916	blue	blue	-0.55165	0.640612	-0.429098	0.328085	-0.433602	0.135617	0.398323	0.0504368	0.0721203	-0.217748	0.488851	0.0925088	-0.029592
ENSG00000023909	ENSG00000023909	2730	GCLM	1	94350761	94374966	pink	pink	0.108085	-0.0152842	-0.170106	0.275594	-0.0547576	-0.0115636	-0.298388	0.458897	-0.0202378	0.102913	0.290657	0.281839	0.373086
ENSG00000024048	ENSG00000024048	23304	UBR2	6	42531800	42661242	grey	grey	0.0817301	-0.061633	-0.215091	0.362296	-0.229916	-0.165358	0.0470029	-0.196014	-0.275111	-0.247249	-0.120348	-0.126463	0.517735
ENSG00000024422	ENSG00000024422	30846	EHD2	19	48216600	48246391	grey	grey	-0.0265697	-0.386833	0.506006	-0.425841	0.431245	0.113239	0.00233729	0.106099	-0.0487869	-0.216892	-0.379388	-0.212227	-0.221524
ENSG00000024526	ENSG00000024526	55635	DEPDC1	1	68939835	68962904	brown	brown	0.181428	-0.430677	0.566659	-0.388775	0.340982	-0.23691	-0.15444	0.179423	-0.341865	-0.0408725	-0.506261	-0.299908	-0.167052
ENSG00000024862	ENSG00000024862	25901	CCDC28A	6	139094657	139114456	turquoise	turquoise	0.401121	-0.177894	-0.125275	0.221783	-0.0147357	-0.101628	-0.105589	-0.108507	-0.0597517	-0.0500744	0.0921532	0.23933	0.391413
ENSG00000025039	ENSG00000025039	58528	RRAGD	6	90074355	90121989	turquoise	turquoise	0.212036	-0.0325219	0.0997042	-0.036768	0.0196448	-0.241385	-0.206294	-0.181679	0.0828383	0.366956	0.0878049	0.150996	-0.109282
ENSG00000025156	ENSG00000025156	3298	HSF2	6	122720691	122754264	blue	blue	-0.371899	0.471707	-0.450072	0.530074	-0.576488	0.0811333	-0.0234354	-0.0456108	-0.0409675	0.0431731	0.317869	-0.0328459	0.207201
ENSG00000025293	ENSG00000025293	51230	PHF20	20	34359896	34538303	grey	grey	-0.230248	0.183523	-0.193871	0.165614	-0.207786	-0.0713133	0.109264	0.131161	0.129749	-0.14816	0.0954769	-0.0360356	0.0922836
ENSG00000025423	ENSG00000025423	8630	HSD17B6	12	57145945	57181574	grey	grey	-0.115394	-0.0372525	0.378659	-0.281705	0.15194	-0.263364	0.102342	-0.149658	-0.0638602	0.0817227	-0.302098	-0.358828	-0.380378
ENSG00000025434	ENSG00000025434	10062	NR1H3	11	47269851	47290396	grey	grey	0.157906	-0.0656449	0.0452512	-0.121	0.0949191	0.320545	0.133746	-0.147598	0.081306	-0.077676	-0.0481144	0.0477883	-0.0621439
ENSG00000025708	ENSG00000025708	1890	TYMP	22	50964181	50968485	grey	grey	-0.0223269	0.0250463	-0.157997	-0.0300912	0.0703497	0.167721	0.273622	-0.203827	0.0229625	-0.267269	-0.0263496	-0.0666086	-0.0233415
ENSG00000025770	ENSG00000025770	29781	NCAPH2	22	50946645	50961901	grey	grey	0.0205087	-0.252591	0.378571	-0.556629	0.479237	0.388378	0.106112	-0.114127	0.0828705	-0.0747268	-0.285805	-0.0765516	-0.487326
ENSG00000025772	ENSG00000025772	10953	TOMM34	20	43570771	43589127	turquoise	turquoise	0.256335	-0.24661	0.19283	-0.141245	0.139625	0.00725092	-0.338737	0.327044	-0.00767436	0.307723	-0.153562	0.0241866	0.0110262
ENSG00000025796	ENSG00000025796	11231	SEC63	6	108188960	108279393	grey	grey	0.0233416	0.200461	-0.478422	0.413508	-0.345839	0.24665	-0.25396	-0.136096	0.25832	0.225883	0.252469	0.136117	0.256216
ENSG00000025800	ENSG00000025800	23633	KPNA6	1	32573639	32642169	grey	grey	0.0496215	-0.115134	0.0705393	-0.121895	0.130847	-0.0175949	0.0625299	-0.136259	-0.318703	-0.166496	-0.0690451	-0.0848861	-0.0989984
ENSG00000026025	ENSG00000026025	7431	VIM	10	17270258	17279592	blue	blue	-0.5039	0.656799	-0.443106	0.371324	-0.469136	0.0842786	-0.086652	0.0584351	0.262831	0.332168	0.494378	0.0782395	-0.111865
ENSG00000026036	ENSG00000026036	NA	RTEL1-TNFRSF6B	20	62290653	62330037	grey	grey	-0.00391587	-0.0720837	0.321891	-0.373506	0.193164	-0.0577799	0.0849685	0.0529551	0.103761	0.0623379	-0.217394	-0.165091	-0.381238
ENSG00000026103	ENSG00000026103	355	FAS	10	90750414	90775542	blue	blue	-0.412424	0.516165	-0.363155	0.304973	-0.388092	0.113993	0.195112	0.0929334	0.247921	0.090362	0.23595	-0.141085	-0.00902618
ENSG00000026297	ENSG00000026297	8635	RNASET2	6	167342992	167370679	blue	blue	-0.572102	0.758165	-0.449382	0.240657	-0.357957	0.0996291	0.421736	-0.192462	0.317546	0.0723494	0.419511	0.0146632	-0.25582
ENSG00000026508	ENSG00000026508	960	CD44	11	35160417	35253949	blue	blue	-0.527564	0.69689	-0.377747	0.280452	-0.387175	-0.0216205	0.327651	0.035538	0.337225	0.232179	0.331333	-0.0380649	-0.132083
ENSG00000026559	ENSG00000026559	3755	KCNG1	20	49620193	49639666	green	green	0.367443	-0.595963	0.575267	-0.55087	0.7097	-0.135306	-0.020649	0.0554336	-0.183159	-0.155372	-0.43493	-0.0508665	-0.167809
ENSG00000026652	ENSG00000026652	56895	AGPAT4	6	161551011	161695093	grey	grey	-0.428695	0.148322	0.152612	-0.0741812	-0.0580187	-0.11356	0.328639	-0.0280525	-0.0984796	-0.219165	-0.0151185	-0.183343	-0.194891
ENSG00000026751	ENSG00000026751	57823	SLAMF7	1	160709037	160724611	grey	grey	-0.0117501	-0.128235	0.361682	-0.28046	0.229499	-0.327236	0.0393914	0.0251335	-0.180492	-0.0399333	-0.306321	-0.296721	-0.251886
ENSG00000026950	ENSG00000026950	11119	BTN3A1	6	26402465	26415444	blue	blue	-0.416893	0.422922	-0.221084	0.19236	-0.245443	-0.0500783	0.447009	-0.235381	-0.188753	-0.172803	0.0543793	-0.188669	-0.0232688
ENSG00000027001	ENSG00000027001	4285	MIPEP	13	24304328	24463558	turquoise	turquoise	0.533087	-0.172224	-0.113198	0.0438691	0.0686091	0.141173	-0.474912	-0.0452954	0.119047	0.41337	0.27546	0.529985	0.119674
ENSG00000027075	ENSG00000027075	5583	PRKCH	14	61654277	62017694	blue	blue	-0.633323	0.603209	-0.200483	0.104841	-0.268897	-0.0822032	0.736657	-0.396751	-0.059773	-0.197698	0.141443	-0.259816	-0.289203
ENSG00000027644	ENSG00000027644	3645	INSRR	1	156809855	156828810	brown	brown	0.11199	-0.428501	0.613263	-0.703998	0.619413	0.0566121	0.139483	-0.0513238	-0.105668	-0.176288	-0.440259	-0.196269	-0.500897
ENSG00000027697	ENSG00000027697	3459	IFNGR1	6	137518621	137540586	blue	blue	-0.611444	0.751165	-0.544967	0.466003	-0.560118	0.0888687	0.292163	0.033292	0.240839	0.0706263	0.371253	-0.0980491	0.0347141
ENSG00000027847	ENSG00000027847	11285	B4GALT7	5	177027101	177037348	red	red	-0.123747	0.071951	-0.0756855	-0.157825	0.142004	0.563082	0.14233	-0.0746285	0.333167	-0.144547	0.261928	0.328199	-0.191933
ENSG00000027869	ENSG00000027869	9047	SH2D2A	1	156776035	156786654	brown	brown	0.0692812	-0.394717	0.717919	-0.590281	0.537233	-0.18693	0.15697	-0.127742	-0.137117	-0.109379	-0.512325	-0.298672	-0.417497
ENSG00000028116	ENSG00000028116	101927261	VRK2	2	58134786	58387055	blue	blue	-0.483866	0.593709	-0.511678	0.413076	-0.501416	-0.00480537	0.0299864	-0.00757772	0.209134	0.162723	0.486765	0.201724	0.0708503
ENSG00000028137	ENSG00000028137	7133	TNFRSF1B	1	12227060	12269285	blue	blue	-0.618663	0.718382	-0.390631	0.27268	-0.367501	-0.00258097	0.624029	-0.0743389	0.0786673	-0.155885	0.324717	-0.102774	-0.118199
ENSG00000028203	ENSG00000028203	55591	VEZT	12	95611522	95696566	turquoise	turquoise	0.159892	-0.109398	-0.0561041	-0.0711264	0.115701	0.0521686	0.0747473	-0.212723	-0.0328002	-0.117278	-0.0440472	0.0540983	0.00246301
ENSG00000028277	ENSG00000028277	5452	POU2F2	19	42590263	42700737	green	green	0.180124	-0.383405	0.417193	-0.503565	0.695405	-0.0509698	0.146765	-0.0477051	0.0478464	-0.130808	-0.312617	-0.0211049	-0.23847
ENSG00000028310	ENSG00000028310	65980	BRD9	5	850406	892939	grey	grey	-0.449357	0.400812	-0.202428	0.106035	-0.120536	0.359667	0.241482	-0.17899	0.101494	-0.0812089	0.19226	-0.054584	-0.19869
ENSG00000028528	ENSG00000028528	6642	SNX1	15	64386322	64438289	grey	grey	-0.0457353	0.212766	-0.0337288	0.0996296	-0.0467549	-0.0255593	0.0884529	0.0936798	-0.0374153	0.10289	0.327024	0.259842	-0.0156279
ENSG00000028839	ENSG00000028839	9519	TBPL1	6	134273308	134311570	grey	grey	-0.138872	0.228557	-0.404158	0.293701	-0.305301	0.311779	0.0151075	0.00108701	0.0997808	-0.16118	0.300165	0.215543	0.167706
ENSG00000029153	ENSG00000029153	56938	ARNTL2	12	27485787	27576241	grey	grey	-0.265641	0.263576	0.0788316	-0.0180277	-0.162577	-0.136192	-0.0495297	0.0104	0.0127155	0.257183	0.06287	-0.113332	-0.250005
ENSG00000029363	ENSG00000029363	9774	BCLAF1	6	136578001	136610989	yellow	yellow	-0.243942	0.490015	-0.596573	0.667784	-0.492438	-0.0862389	-0.107637	0.0120345	0.189258	0.274263	0.355246	0.0559542	0.388681
ENSG00000029364	ENSG00000029364	55334	SLC39A9	14	69864732	69929105	grey	grey	0.316263	-0.488291	0.553447	-0.579471	0.527266	-0.0307421	0.00926373	-0.0882001	0.0290379	-0.0509133	-0.494832	-0.157348	-0.325274
ENSG00000029534	ENSG00000029534	286	ANK1	8	41510739	41754280	brown	brown	-0.0766699	-0.288242	0.583176	-0.584414	0.538928	-0.0653061	0.171011	-0.0456351	-0.073707	-0.15703	-0.356404	-0.231015	-0.469824
ENSG00000029559	ENSG00000029559	3381	IBSP	4	88720733	88733074	green	green	0.104395	-0.351374	0.455067	-0.55265	0.636229	0.0611517	0.129729	-0.0911106	0.0098988	-0.152829	-0.295979	-0.0937745	-0.405423
ENSG00000029639	ENSG00000029639	51106	TFB1M	6	155578643	155635627	grey	grey	-0.0452171	0.184387	-0.172934	0.0591822	-0.116556	0.0771902	0.0708337	-0.203694	0.100101	-0.0933802	0.342006	0.3338	-0.0563577
ENSG00000029725	ENSG00000029725	9135	RABEP1	17	5185558	5289129	grey	grey	-0.0030161	0.0331988	0.0508519	-0.0504585	-0.00492925	0.0827927	-0.039062	-0.0924547	-0.190291	0.116807	-0.0827294	-0.186073	-0.169016
ENSG00000029993	ENSG00000029993	3149	HMGB3	X	150148982	150159248	grey	grey	-0.303612	0.385159	-0.27416	0.155862	-0.171733	0.135903	-0.0517115	-0.0332974	0.415513	0.357331	0.260603	0.10316	-0.132921
ENSG00000030066	ENSG00000030066	23279	NUP160	11	47799639	47870107	grey	grey	-0.0136422	0.0769804	-0.174093	0.370809	-0.275691	-0.193772	-0.126937	0.112638	-0.0735427	0.0650467	-0.054639	-0.219975	0.349477
ENSG00000030110	ENSG00000030110	578	BAK1	6	33540329	33548019	grey	grey	-0.322714	0.245089	0.0475197	-0.0558972	-0.165727	0.202479	0.164819	0.0687158	0.047402	0.140057	-0.0465411	-0.194396	-0.268131
ENSG00000030304	ENSG00000030304	4593	MUSK	9	113431051	113563859	brown	brown	0.319603	-0.502772	0.576922	-0.445818	0.55278	-0.108895	-0.113889	-0.071187	-0.154402	-0.0898634	-0.338756	-0.0285457	-0.19127
ENSG00000030419	ENSG00000030419	22807	IKZF2	2	213864429	214017151	brown	brown	0.18646	-0.484048	0.597043	-0.48864	0.435196	-0.0790792	-0.0333004	-0.0415039	-0.246756	-0.206241	-0.449045	-0.226868	-0.239603
ENSG00000030582	ENSG00000030582	2896	GRN	17	42422614	42430470	blue	blue	-0.322373	0.580251	-0.386469	0.237716	-0.29295	0.134602	0.0714573	-0.145952	0.212186	0.289212	0.450031	0.178686	-0.147033
ENSG00000031003	ENSG00000031003	51306	FAM13B	5	137273649	137387650	blue	blue	-0.367302	0.444484	-0.448271	0.398109	-0.487514	0.341699	-0.0652235	-0.00227531	0.0851183	0.0577955	0.271841	-0.0480528	0.0693003
ENSG00000031544	ENSG00000031544	NA	NR2E3	15	72084977	72110600	grey	grey	0.129354	-0.36737	0.508802	-0.515263	0.522258	0.0199237	0.0685632	-0.144067	-0.0530661	-0.162007	-0.316877	-0.110834	-0.350256
ENSG00000031691	ENSG00000031691	55166	CENPQ	6	49431091	49460820	grey	grey	-0.272371	0.208405	-0.12163	0.200485	-0.265341	0.100041	0.20179	-0.0661567	-0.0355157	-0.293869	0.167745	0.0285376	0.0824087
ENSG00000031698	ENSG00000031698	6301	SARS	1	109756540	109780791	red	red	-0.19693	0.230798	-0.171298	0.0189506	-0.0569006	0.638211	-0.00587487	0.0491858	0.313161	0.110168	0.17076	0.093115	-0.17034
ENSG00000031823	ENSG00000031823	8498	RANBP3	19	5916150	5978153	red	red	-0.0272874	0.0128381	-0.0174903	-0.164871	0.0731062	0.445688	0.0237381	-0.222771	0.281546	0.113502	0.0888282	0.172685	-0.236287
ENSG00000032219	ENSG00000032219	5926	ARID4A	14	58765103	58840605	grey	grey	-0.00272954	-0.016285	-0.158141	0.190439	-0.0393518	0.0253954	0.198258	0.0632111	-0.0281367	-0.357584	-0.00582037	-0.0229565	0.308608
ENSG00000032389	ENSG00000032389	7260	TSSC1	2	3192696	3381653	grey	grey	-0.132914	0.254872	-0.135879	-0.0243755	-0.0669193	0.361052	0.0449727	-0.273936	0.169767	0.0788231	0.47602	0.458076	-0.260026
ENSG00000032444	ENSG00000032444	10908	PNPLA6	19	7598890	7626650	red	red	-0.248625	0.189757	0.0872971	-0.245462	0.170252	0.511679	0.219816	-0.0714725	0.128591	0.136524	0.134793	0.162223	-0.393622
ENSG00000032742	ENSG00000032742	8100	IFT88	13	21140585	21265503	red	red	0.166529	0.00900753	-0.157166	0.0505827	-0.0532201	0.419612	-0.224484	-0.23106	0.14449	0.19113	0.196727	0.294068	-0.0300978
ENSG00000033030	ENSG00000033030	55596	ZCCHC8	12	122957417	122985518	yellow	yellow	-0.14461	0.337848	-0.537683	0.552556	-0.519075	-0.0596287	0.00544184	0.0846284	0.159718	0.0919927	0.226292	0.0883094	0.43585
ENSG00000033050	ENSG00000033050	10061	ABCF2	7	150904923	150924316	grey	grey	-0.330149	0.352245	-0.209735	0.157522	-0.289559	0.338496	0.0356656	0.111099	0.131584	0.117701	0.259824	0.0769087	-0.0684795
ENSG00000033170	ENSG00000033170	2530	FUT8	14	65877310	66210839	blue	blue	-0.361705	0.471339	-0.346418	0.294507	-0.357753	-0.0105841	0.176098	-0.0331965	-0.0114978	0.0348038	0.322112	-0.022141	-0.00816978
ENSG00000033178	ENSG00000033178	55236	UBA6	4	68478370	68566897	yellow	yellow	-0.161267	0.44657	-0.494834	0.545262	-0.386511	-0.0616615	-0.0773375	0.0517084	0.0609302	0.239844	0.426107	0.137384	0.304843
ENSG00000033327	ENSG00000033327	9846	GAB2	11	77926343	78129394	grey	grey	-0.373468	0.221169	-0.107288	0.118952	-0.196494	0.24675	-0.00954706	0.131073	0.0298148	-0.0855835	0.103191	-0.121514	-0.044417
ENSG00000033627	ENSG00000033627	535	ATP6V0A1	17	40610862	40674629	grey	grey	0.179282	-0.298728	0.39894	-0.302251	0.260591	-0.0526613	-0.162157	0.116487	-0.355433	0.184143	-0.322623	-0.178069	-0.168917
ENSG00000033800	ENSG00000033800	8554	PIAS1	15	68346517	68483096	grey	grey	-0.150298	0.106542	-0.112561	0.186639	-0.129779	-0.127205	0.13602	-0.142209	-0.191183	-0.167044	0.012427	-0.121032	0.132092
ENSG00000033867	ENSG00000033867	9497	SLC4A7	3	27414214	27525911	grey	grey	-0.21329	0.113766	0.0727181	-0.0745874	0.0245172	-0.17107	0.226827	0.0588067	0.115625	-0.00800607	-0.0800469	-0.150775	-0.145995
ENSG00000034053	ENSG00000034053	321	APBA2	15	29129629	29410518	grey	grey	-0.259457	0.00828238	0.405242	-0.502395	0.270096	0.0775748	0.159798	-0.0436574	0.131095	0.104191	-0.221987	-0.244165	-0.642618
ENSG00000034152	ENSG00000034152	100996792	MAP2K3	17	21187984	21218552	grey	grey	0.443514	-0.497259	0.066465	-0.15438	0.366179	0.121917	-0.317578	0.598619	0.0988192	-0.115836	-0.160715	0.168578	0.245482
ENSG00000034239	ENSG00000034239	79645	EFCAB1	8	49623348	49647870	brown	brown	-0.02344	-0.319116	0.593583	-0.509099	0.382035	-0.0398729	0.0691946	-0.0894	-0.0812636	-0.11703	-0.381895	-0.247716	-0.377952
ENSG00000034510	ENSG00000034510	9168	TMSB10	2	85132749	85133795	blue	blue	-0.708868	0.80685	-0.48343	0.307885	-0.482618	0.384088	0.104787	-0.00201613	0.379274	0.336504	0.503114	0.0501908	-0.248976
ENSG00000034533	ENSG00000034533	28990	ASTE1	3	130732719	130746493	grey	grey	-0.180123	0.078759	0.0749126	-0.107227	-0.0309577	0.178699	0.214935	-0.111823	-0.0691244	-0.175713	-0.0240907	-0.104778	-0.213056
ENSG00000034677	ENSG00000034677	25897	RNF19A	8	101269288	101348446	grey	grey	0.034158	0.0361021	-0.0706468	-0.037723	0.0490315	0.151378	-0.0951975	0.0915251	-0.0491921	0.0299369	0.209223	0.183885	-0.0898599
ENSG00000034693	ENSG00000034693	8504	PEX3	6	143771944	143811147	grey	grey	0.21367	0.144207	-0.419659	0.499096	-0.330609	-0.0627424	-0.261855	0.00308726	-0.00045598	0.248805	0.266911	0.189897	0.420414
ENSG00000034713	ENSG00000034713	11345	GABARAPL2	16	75600249	75611779	grey	grey	-0.0552552	0.250116	-0.409431	0.426121	-0.315814	0.184731	0.00316862	-0.0225732	0.0136371	-0.12928	0.508176	0.412828	0.327819
ENSG00000034971	ENSG00000034971	4653	MYOC	1	171604557	171621823	brown	brown	0.187974	-0.435576	0.706472	-0.54969	0.489373	-0.216259	0.119028	-0.00852041	-0.245157	-0.116953	-0.456762	-0.199733	-0.304172
ENSG00000035115	ENSG00000035115	26751	SH3YL1	2	217730	266398	turquoise	turquoise	0.710352	-0.548659	0.217824	-0.193846	0.264953	-0.180781	-0.278748	-0.00715714	-0.124572	0.0644225	-0.381795	-0.042623	0.167257
ENSG00000035141	ENSG00000035141	100287852	FAM136A	2	70523107	70529222	purple	purple	0.182564	0.116834	-0.277312	0.307256	-0.143548	0.034996	-0.289751	-0.0187983	0.317189	0.355174	0.311297	0.366479	0.267694
ENSG00000035403	ENSG00000035403	7414	VCL	10	75757872	75879918	blue	blue	-0.352932	0.396987	-0.298379	0.265693	-0.328505	-0.0149971	-0.0921748	0.328218	0.0272007	0.285176	0.220649	-0.040633	0.0085346
ENSG00000035664	ENSG00000035664	23604	DAPK2	15	64199235	64364232	grey	grey	-0.067717	-0.216524	0.423643	-0.445821	0.531357	-0.150804	0.545927	-0.146902	-0.0652814	-0.47792	-0.31112	-0.197315	-0.278895
ENSG00000035681	ENSG00000035681	8439	NSMAF	8	59496063	59572403	blue	blue	-0.352896	0.506435	-0.395015	0.425774	-0.371978	-0.0395738	-0.100052	0.0513498	0.227821	0.296126	0.316322	0.0031791	0.0670524
ENSG00000035687	ENSG00000035687	159	ADSS	1	244571796	244615436	yellow	yellow	0.0597745	0.196461	-0.485511	0.599088	-0.470464	0.0344736	-0.2776	0.181167	0.0709319	0.224587	0.19169	0.0513769	0.518535
ENSG00000035720	ENSG00000035720	26228	STAP1	4	68424446	68473055	turquoise	turquoise	0.124313	-0.277036	0.367884	-0.207599	0.1227	-0.19401	-0.0809203	0.220885	-0.138671	0.08529	-0.392006	-0.311273	-0.051128
ENSG00000035862	ENSG00000035862	7077	TIMP2	17	76849059	76921469	blue	blue	-0.515547	0.504623	-0.186379	0.0529093	-0.122241	0.0894454	0.287149	-0.110953	0.113068	-0.019995	0.307292	0.0417739	-0.277126
ENSG00000035928	ENSG00000035928	5981	RFC1	4	39289076	39367995	grey	grey	-0.0755986	0.114751	-0.0870857	0.189901	-0.256115	0.166067	-0.168622	-0.096785	-0.115231	0.0188242	0.100397	-0.00727389	0.0152511
ENSG00000036257	ENSG00000036257	8452	CUL3	2	225334867	225450110	grey	grey	-0.00658766	0.277022	-0.364372	0.35939	-0.281609	0.235266	-0.0958573	0.0039273	0.022626	0.0766982	0.453872	0.306881	0.165571
ENSG00000036448	ENSG00000036448	9172	MYOM2	8	1993155	2113475	turquoise	turquoise	0.559642	-0.420584	0.138906	-0.160164	0.223319	0.118823	-0.136721	-0.008708	-0.143548	-0.166352	-0.13816	0.157612	0.144696
ENSG00000036473	ENSG00000036473	5009	OTC	X	38211798	38280703	brown	brown	0.158513	-0.383507	0.511987	-0.396722	0.373749	-0.164735	-0.0775176	0.0744718	-0.2187	-0.0856263	-0.348325	-0.14923	-0.198173
ENSG00000036530	ENSG00000036530	10858	CYP46A1	14	100150641	100193638	turquoise	turquoise	0.523074	-0.427209	0.324824	-0.341189	0.291114	0.0840996	-0.293235	0.0590794	-0.0973785	0.112834	-0.23943	0.0321446	-0.132354
ENSG00000036549	ENSG00000036549	26009	ZZZ3	1	78028101	78149104	yellow	yellow	-0.230481	0.541998	-0.568587	0.679563	-0.645673	-0.0803538	-0.136844	-0.178038	0.126016	0.308194	0.422168	0.0635024	0.28692
ENSG00000036565	ENSG00000036565	6570	SLC18A1	8	20002366	20040717	brown	brown	0.220071	-0.415425	0.563494	-0.423847	0.502879	-0.256806	-0.0365925	0.0524397	-0.158225	-0.0905893	-0.367911	-0.117581	-0.164064
ENSG00000036672	ENSG00000036672	9099	USP2	11	119225925	119252436	turquoise	turquoise	0.512432	-0.607429	0.348878	-0.31354	0.424356	-0.0836526	-0.246981	0.374718	-0.0817224	-0.0385844	-0.342107	0.0393798	0.121988
ENSG00000036828	ENSG00000036828	846	CASR	3	121902530	122005342	turquoise	turquoise	0.291826	-0.325213	0.275561	-0.247349	0.455181	-0.100281	-0.238004	-0.0748824	0.0643734	0.360319	-0.260812	-0.0187104	-0.0931886
ENSG00000037042	ENSG00000037042	27175	TUBG2	17	40811323	40819024	grey	grey	0.299432	-0.407275	0.250076	-0.190094	0.377263	0.0834219	-0.121792	0.191584	-0.104584	-0.285771	-0.0582209	0.255842	0.147985
ENSG00000037280	ENSG00000037280	2324	FLT4	5	180028506	180076624	grey	grey	-0.230925	0.0275253	0.0265635	-0.0607618	0.114813	-0.0120485	0.520245	-0.205311	-0.145014	-0.514619	-0.00631316	-0.0475863	-0.0135101
ENSG00000037637	ENSG00000037637	54455	FBXO42	1	16573334	16678949	grey	grey	0.15256	-0.35571	0.470935	-0.390111	0.553323	-0.0552968	0.0676914	-0.00340566	-0.0691852	-0.083337	-0.292227	-0.0583317	-0.139183
ENSG00000037749	ENSG00000037749	4238	MFAP3	5	153418466	153600038	blue	blue	-0.519429	0.600762	-0.425659	0.33623	-0.439706	0.104073	0.390702	-0.150604	-0.0955689	-0.103047	0.37484	0.0146923	-0.0202167
ENSG00000037897	ENSG00000037897	4234	METTL1	12	58162254	58166576	turquoise	turquoise	0.70381	-0.63909	0.255517	-0.277169	0.335937	0.0634922	-0.398087	0.342642	0.0149654	-0.0135364	-0.244252	0.268817	0.19308
ENSG00000037965	ENSG00000037965	3224	HOXC8	12	54402832	54407570	green	green	0.249062	-0.453506	0.565246	-0.51687	0.62977	0.000559624	-0.0281025	-0.0503	-0.00447296	-0.0620725	-0.297138	0.0120674	-0.265864
ENSG00000038002	ENSG00000038002	175	AGA	4	178351924	178363657	grey	grey	-0.114948	0.43986	-0.452954	0.455026	-0.443549	-0.0701739	-0.0312757	-0.214628	0.204439	0.171792	0.475061	0.231898	0.169449
ENSG00000038274	ENSG00000038274	27430	MAT2B	5	162930120	162946342	turquoise	turquoise	0.443833	-0.189564	-0.143929	0.262977	-0.0043875	-0.143577	-0.0894266	-0.176843	-0.234821	-0.118222	-0.0386014	0.0455397	0.408683
ENSG00000038295	ENSG00000038295	7092	TLL1	4	166794410	167025047	grey	grey	0.119618	-0.210776	0.341825	-0.304721	0.262687	0.149174	-0.0871725	-0.111942	-0.0362611	-0.0443044	-0.0584469	0.0821863	-0.260072
ENSG00000038358	ENSG00000038358	23644	EDC4	16	67906926	67918406	red	red	-0.25667	0.213842	0.0704275	-0.231376	0.0680908	0.382926	0.29402	-0.0980657	0.261407	0.0168574	0.218463	0.251576	-0.397829
ENSG00000038382	ENSG00000038382	7204	TRIO	5	14143811	14532235	grey	grey	-0.224998	0.135269	0.160336	-0.107921	0.0560632	-0.233906	0.269496	-0.0163896	-0.0470327	0.0444599	-0.102936	-0.22	-0.192867
ENSG00000038427	ENSG00000038427	1462	VCAN	5	82767284	82878122	blue	blue	-0.610555	0.704483	-0.350174	0.263705	-0.456117	-0.0466129	0.0754676	0.0963723	0.358914	0.368002	0.313091	-0.139914	-0.228225
ENSG00000038532	ENSG00000038532	23274	CLEC16A	16	11038345	11276046	grey	grey	-0.274442	0.205829	-0.0792869	0.0835147	-0.178035	0.27864	-0.0561556	0.0325992	-0.0569292	0.0979874	0.137007	0.0608903	-0.0741425
ENSG00000038945	ENSG00000038945	4481	MSR1	8	15965387	16424999	grey	grey	-0.22165	0.113925	0.289264	-0.161443	0.113907	-0.317635	0.201147	-0.119322	-0.147472	-0.0407326	-0.10038	-0.252252	-0.268476
ENSG00000039068	ENSG00000039068	999	CDH1	16	68771128	68869451	turquoise	turquoise	0.172997	-0.109133	-0.0172107	0.0257384	-0.0130729	-0.207861	-0.403067	0.128719	0.11785	0.556854	-0.247544	-0.19408	0.048731
ENSG00000039123	ENSG00000039123	23517	SKIV2L2	5	54603588	54721409	yellow	yellow	-0.0504559	0.333662	-0.491515	0.522481	-0.504945	0.299615	-0.244453	-0.0246699	0.169344	0.302158	0.289418	0.0611016	0.284683
ENSG00000039319	ENSG00000039319	9765	ZFYVE16	5	79703832	79775169	grey	grey	-0.185791	0.302681	-0.418873	0.50445	-0.507486	0.1397	0.00959885	0.2345	0.095988	0.032082	0.144326	-0.0614463	0.379753
ENSG00000039523	ENSG00000039523	79567	FAM65A	16	67552321	67580691	grey	grey	-0.0755914	-0.239573	0.215244	-0.205556	0.233455	0.166519	0.0314459	0.17237	-0.200726	-0.322744	-0.156885	-0.105417	-0.0455496
ENSG00000039537	ENSG00000039537	729	C6	5	41142336	41261540	grey	grey	-0.122984	0.042898	0.153053	-0.0834498	0.057598	-0.0181813	-0.112449	-0.0599416	-0.150279	0.263669	-0.0763078	-0.133789	-0.167564
ENSG00000039560	ENSG00000039560	26064	RAI14	5	34656342	34832732	grey	grey	0.0494513	0.111372	-0.342447	0.38191	-0.324682	0.149132	-0.377189	0.02004	0.000198305	0.0855163	0.25362	0.126809	0.277722
ENSG00000039600	ENSG00000039600	11063	SOX30	5	157052687	157098488	grey	grey	-0.140745	-0.0319499	0.280014	-0.175092	0.103797	-0.00580735	0.00979664	-0.058196	0.0319192	-0.0720038	-0.00200743	-0.00201268	-0.213393
ENSG00000039650	ENSG00000039650	11284	PNKP	19	50364461	50371166	grey	grey	-0.288243	0.308532	-0.274448	0.107171	-0.164018	0.530573	0.0125744	0.0876344	0.291699	0.116943	0.414198	0.289227	-0.0778267
ENSG00000039987	ENSG00000039987	54831	BEST2	19	12862516	12869272	brown	brown	0.332322	-0.589001	0.661429	-0.548172	0.660954	-0.123883	-0.00569307	-0.106159	-0.123924	-0.178429	-0.478665	-0.129303	-0.227324
ENSG00000040199	ENSG00000040199	23035	PHLPP2	16	71671738	71758604	pink	pink	0.0579119	-0.109456	0.0299189	0.149039	-0.0870287	-0.19501	-0.267525	0.434077	-0.39036	-0.00702316	-0.0256882	-0.0231971	0.261858
ENSG00000040275	ENSG00000040275	54908	SPDL1	5	169010638	169031782	blue	blue	-0.355114	0.526955	-0.326568	0.291992	-0.333629	0.151974	0.253961	-0.306918	0.165527	0.101749	0.306678	0.00732206	-0.0593209
ENSG00000040341	ENSG00000040341	27067	STAU2	8	74332604	74659943	grey	grey	-0.00417614	0.0728945	-0.170866	0.29186	-0.193813	-0.0205896	-0.0240321	0.175288	-0.117439	-0.20442	0.224521	0.148042	0.306845
ENSG00000040531	ENSG00000040531	1497	CTNS	17	3539762	3564836	purple	purple	0.141646	0.0333549	0.0376664	-0.0609023	0.051668	0.24829	-0.17334	0.0940183	0.00635815	0.344788	0.219971	0.2952	-0.0957048
ENSG00000040731	ENSG00000040731	1008	CDH10	5	24487209	24645087	grey	grey	0.174274	-0.317358	0.302479	-0.149292	0.122735	-0.117363	-0.00410489	0.0701729	-0.270497	-0.186756	-0.344088	-0.225279	0.0483576
ENSG00000040933	ENSG00000040933	3631	INPP4A	2	99061317	99210853	grey	grey	-0.0508322	0.0463068	0.159537	-0.0827505	0.110477	-0.183218	0.201953	-0.229695	-0.0654285	0.12309	-0.217968	-0.285513	-0.174647
ENSG00000041353	ENSG00000041353	5874	RAB27B	18	52385091	52562747	grey	grey	0.276935	-0.333393	0.373107	-0.397146	0.466444	0.101009	-0.0728905	-0.242923	-0.0137911	0.0521744	-0.196569	0.0328299	-0.296
ENSG00000041357	ENSG00000041357	5685	PSMA4	15	78832747	78841604	grey	grey	-0.23297	0.533184	-0.671018	0.54531	-0.49321	0.325305	0.0394915	0.0909138	0.242274	0.062013	0.603389	0.321742	0.274406
ENSG00000041515	ENSG00000041515	23026	MYO16	13	109248500	109860355	brown	brown	0.117686	-0.459247	0.784176	-0.598747	0.528078	-0.303314	0.0596839	-0.0403109	-0.216336	-0.149341	-0.533061	-0.330817	-0.398704
ENSG00000041802	ENSG00000041802	55341	LSG1	3	194361517	194393206	grey	grey	0.146361	-0.0788111	0.00270269	-0.118921	0.113283	0.267868	0.116916	-0.135128	-0.170143	-0.107836	0.0492399	0.112624	-0.106778
ENSG00000041880	ENSG00000041880	10039	PARP3	3	51976361	51982883	grey	grey	-0.202746	0.384427	-0.226743	0.157182	-0.0896757	0.121107	0.0196617	-0.152644	0.0565562	0.244762	0.329482	0.120784	-0.11872
ENSG00000041982	ENSG00000041982	3371	TNC	9	117782806	117880536	blue	blue	-0.529212	0.661173	-0.37598	0.293392	-0.426379	0.110183	0.0266035	-0.00624219	0.479207	0.418568	0.3084	-0.0970325	-0.181481
ENSG00000041988	ENSG00000041988	90326	THAP3	1	6684926	6695646	grey	grey	-0.0794112	-0.0959784	0.291895	-0.381962	0.30987	0.463788	0.174138	-0.291254	0.0488183	-0.102311	-0.0462924	0.073685	-0.420101
ENSG00000042088	ENSG00000042088	55775	TDP1	14	90421283	90511106	grey	grey	-0.186116	0.209037	0.100374	-0.00661952	-0.154493	-0.0942636	-0.0884822	0.103218	0.150154	0.296867	0.0842146	-0.0364596	-0.210016
ENSG00000042304	ENSG00000042304	56918	C2orf83	2	228474806	228498036	green	green	0.321148	-0.493711	0.496427	-0.437633	0.57672	-0.0586496	0.11171	-0.00339128	-0.179093	-0.223382	-0.391542	-0.0848033	-0.108732
ENSG00000042317	ENSG00000042317	55812	SPATA7	14	88851268	88936694	turquoise	turquoise	0.494112	-0.208822	-0.261732	0.292829	-0.0813416	0.212751	-0.534622	0.103975	0.252877	0.23446	0.198487	0.421051	0.477333
ENSG00000042429	ENSG00000042429	9440	MED17	11	93517393	93547861	yellow	yellow	-0.219751	0.379524	-0.574548	0.55722	-0.612539	0.287179	-0.126794	0.219853	0.186966	0.0400504	0.248964	-0.0158913	0.352452
ENSG00000042445	ENSG00000042445	54884	RETSAT	2	85569211	85581743	turquoise	turquoise	0.491788	-0.289036	0.13877	-0.04073	0.166398	-0.287571	-0.194801	-0.137051	-0.240573	0.0821138	-0.0652281	0.0930241	0.128174
ENSG00000042493	ENSG00000042493	822	CAPG	2	85621871	85645555	blue	blue	-0.20643	0.469152	-0.319936	0.182271	-0.311642	0.0790497	-0.113736	-0.0640137	0.386834	0.57426	0.270046	0.0373074	-0.21801
ENSG00000042753	ENSG00000042753	1175	AP2S1	19	47341393	47354249	blue	blue	-0.309169	0.515381	-0.446345	0.15345	-0.17821	0.629505	0.0412137	-0.0447281	0.400882	0.248662	0.49263	0.252795	-0.206784
ENSG00000042781	ENSG00000042781	7399	USH2A	1	215796236	216596738	grey	grey	0.0228573	-0.162176	0.350822	-0.180676	0.155977	-0.278953	-0.0225709	0.0163504	-0.183622	-0.118406	-0.175431	-0.117098	-0.0843264
ENSG00000042813	ENSG00000042813	11055	ZPBP	7	49890017	50160925	brown	brown	0.0906278	-0.369227	0.542393	-0.37924	0.196816	-0.102579	-0.072005	0.032924	-0.22105	-0.102602	-0.44787	-0.307022	-0.22138
ENSG00000042832	ENSG00000042832	7038	TG	8	133879203	134147147	green	green	0.401246	-0.597804	0.603925	-0.527816	0.72008	-0.104624	-0.134478	-0.0483796	-0.107226	0.00466598	-0.399541	-0.00923049	-0.17371
ENSG00000042980	ENSG00000042980	10863	ADAM28	8	24151553	24216531	turquoise	turquoise	0.417414	-0.37852	0.160608	-0.107827	0.242018	-0.0462845	-0.183895	-0.00510193	-0.0919369	0.00118966	-0.330828	-0.0954908	0.148126
ENSG00000043039	ENSG00000043039	8538	BARX2	11	129245835	129322171	grey	grey	0.103196	-0.257812	0.349446	-0.359795	0.302939	0.0909021	0.113478	-0.118364	0.0086831	-0.138609	-0.226248	-0.105234	-0.235452
ENSG00000043093	ENSG00000043093	54165	DCUN1D1	3	182655862	182703741	grey	grey	-0.0483997	0.197702	-0.270528	0.31965	-0.192784	0.00261889	-0.149945	-0.0449806	0.0465177	0.316581	0.15684	0.111282	0.211339
ENSG00000043143	ENSG00000043143	23338	JADE2	5	133860003	133918918	grey	grey	-0.10206	0.049309	-0.00981789	0.0219257	-0.0610946	0.0742333	0.263478	-0.278021	-0.115877	-0.17922	-0.245386	-0.294048	-0.00383547
ENSG00000043462	ENSG00000043462	3937	LCP2	5	169673241	169725231	blue	blue	-0.512242	0.528319	-0.151217	0.118563	-0.247839	-0.187553	0.543772	-0.0620471	0.0520789	-0.179559	0.110377	-0.220113	-0.152174
ENSG00000043514	ENSG00000043514	54802	TRIT1	1	40306723	40349183	grey	grey	-0.117061	0.290886	-0.351339	0.296506	-0.304155	-0.00317877	0.110724	-0.214484	-0.0644371	-0.168672	0.375195	0.246963	0.133433
ENSG00000043591	ENSG00000043591	153	ADRB1	10	115803806	115806667	grey	grey	0.181287	-0.295562	0.50642	-0.460147	0.461796	0.022485	0.0467323	-0.0602221	-0.122775	-0.07134	-0.122928	0.0968833	-0.351391
ENSG00000044012	ENSG00000044012	2981	GUCA2B	1	42619092	42621495	grey	grey	0.125254	-0.256361	0.370808	-0.498757	0.387553	0.185664	0.157118	-0.177542	-0.123098	-0.0626461	-0.215331	-0.0209732	-0.443774
ENSG00000044090	ENSG00000044090	9820	CUL7	6	43005355	43021683	grey	grey	0.225507	-0.412067	0.487062	-0.594915	0.562902	0.323709	0.0389417	-0.109422	0.0540176	0.00726843	-0.353421	-0.0415196	-0.414079
ENSG00000044115	ENSG00000044115	1495	CTNNA1	5	137946656	138270723	grey	grey	-0.157825	0.275248	-0.409734	0.322434	-0.347652	0.419427	-0.135422	-0.102894	-0.0250479	0.0597829	0.360576	0.173576	0.120068
ENSG00000044446	ENSG00000044446	5256	PHKA2	X	18910418	19002716	turquoise	turquoise	0.354962	-0.424463	0.202993	-0.271495	0.229769	0.217804	0.00231152	-0.130409	0.00130955	-0.0824741	-0.416872	-0.0903617	-0.00350276
ENSG00000044459	ENSG00000044459	54875	CNTLN	9	17134980	17503921	grey	grey	-0.013878	-0.243079	0.455898	-0.355298	0.24576	-0.219945	0.0440801	-0.0662726	-0.187026	-0.0138861	-0.415292	-0.326691	-0.280257
ENSG00000044524	ENSG00000044524	2042	EPHA3	3	89156674	89531284	grey	grey	0.121558	-0.317082	0.417109	-0.382684	0.262201	-0.0571435	0.00902794	0.0210833	-0.0430992	-0.0893232	-0.222789	-0.0361977	-0.206811
ENSG00000044574	ENSG00000044574	3309	HSPA5	9	127997132	128003609	blue	blue	-0.302121	0.414084	-0.384966	0.407153	-0.392898	0.0269078	-0.259432	0.240494	0.140178	0.272956	0.500627	0.206405	0.13547
ENSG00000046604	ENSG00000046604	1829	DSG2	18	29078006	29128971	grey	grey	-0.137441	0.209925	-0.231372	0.351008	-0.317004	-0.168494	-0.361764	0.210582	0.209673	0.49421	0.0448386	-0.131722	0.173818
ENSG00000046647	ENSG00000046647	54960	GEMIN8	X	14026398	14048012	grey	grey	-0.00609591	-0.197936	0.259004	-0.179715	0.173799	0.118999	-0.161821	0.0758235	-0.0297074	-0.123013	-0.0209873	0.114263	-0.0773079
ENSG00000046651	ENSG00000046651	8481	OFD1	X	13752832	13787480	blue	blue	-0.396996	0.504308	-0.284628	0.167881	-0.290736	0.109621	0.112467	-0.0922353	0.343398	0.211752	0.352567	0.147459	-0.185077
ENSG00000046653	ENSG00000046653	2824	GPM6B	X	13789150	13956757	grey	grey	-0.285569	0.231179	-0.106262	0.180003	-0.105331	-0.101589	0.201928	-0.135974	0.0255453	-0.0674612	0.0407904	-0.125265	0.0525549
ENSG00000046774	ENSG00000046774	51438	MAGEC2	X	141290131	141293076	brown	brown	0.133708	-0.388033	0.572404	-0.40774	0.43889	-0.28242	-0.000872605	0.0308146	-0.126793	-0.104843	-0.411728	-0.228106	-0.225832
ENSG00000046889	ENSG00000046889	80243	PREX2	8	68864353	69149265	brown	brown	0.30222	-0.617663	0.698604	-0.510108	0.561916	-0.0961196	-0.0926996	0.017402	-0.218686	-0.170016	-0.495597	-0.189462	-0.169703
ENSG00000047056	ENSG00000047056	22884	WDR37	10	1095478	1178237	grey	grey	-0.0654618	0.17195	-0.211049	0.276052	-0.259499	-0.0233624	-0.0410016	-0.0916101	0.0490374	0.137172	0.0725158	-0.00171993	0.159407
ENSG00000047188	ENSG00000047188	64848	YTHDC2	5	112849380	112930982	yellow	yellow	0.0772587	0.130326	-0.356248	0.587957	-0.44003	-0.25725	-0.20672	0.24915	-0.148245	0.124501	0.104495	0.0184906	0.624371
ENSG00000047230	ENSG00000047230	56474	CTPS2	X	16606126	16731059	grey	grey	-0.010969	0.0136116	-0.0565172	0.0998478	0.0530203	0.0157558	-0.0645694	-0.067134	-0.04595	0.0728293	-0.00234412	-0.038285	0.0943893
ENSG00000047249	ENSG00000047249	51606	ATP6V1H	8	54628117	54756118	grey	grey	-0.00244749	0.102608	-0.165458	0.259205	-0.160385	0.0774564	-0.0753257	-0.0151013	-0.0958238	0.0483398	0.167003	0.0670842	0.161587
ENSG00000047315	ENSG00000047315	5431	POLR2B	4	57843888	57897334	grey	grey	0.175535	0.078898	-0.374552	0.35256	-0.278135	0.0612946	-0.129836	-0.137717	0.0483006	0.0531853	0.10786	0.034366	0.306717
ENSG00000047365	ENSG00000047365	101928667	ARAP2	4	35949843	36246131	grey	grey	-0.328041	0.416288	-0.351528	0.433834	-0.484435	-0.111458	-0.00667721	0.151564	-0.132779	0.0881773	0.16496	-0.107721	0.172741
ENSG00000047410	ENSG00000047410	7175	TPR	1	186280784	186344825	grey	grey	-0.229873	0.31771	-0.20409	0.174945	-0.273609	0.0279778	0.173827	-0.416507	0.0938012	-0.0150302	0.154854	-0.0893453	-0.129396
ENSG00000047457	ENSG00000047457	1356	CP	3	148880197	148939842	grey	grey	-0.0868403	0.0307066	0.224332	-0.16443	0.234622	-0.331513	-0.0180034	-0.00184585	0.116725	0.216786	-0.197596	-0.245857	-0.248394
ENSG00000047578	ENSG00000047578	23247	KIAA0556	16	27561454	27791690	grey	grey	-0.184113	-0.0499768	0.211945	-0.162493	0.0437117	0.126857	0.0404147	0.0903068	-0.235761	-0.048082	-0.0917819	-0.0637727	-0.160395
ENSG00000047597	ENSG00000047597	7504	XK	X	37545012	37591383	grey	grey	0.107497	-0.115251	-0.0201935	0.202756	-0.167309	-0.216152	-0.211593	0.148489	-0.379084	0.00663	-0.136589	-0.152918	0.267062
ENSG00000047617	ENSG00000047617	57101	ANO2	12	5641035	6055398	green	green	0.294573	-0.508665	0.583035	-0.533432	0.637307	-0.255831	0.0256731	-0.0451101	-0.122893	-0.0616349	-0.479031	-0.174288	-0.242172
ENSG00000047621	ENSG00000047621	57102	C12orf4	12	4596894	4647674	grey	grey	-0.147817	0.291051	-0.110963	0.168982	-0.223864	-0.243662	-0.0048478	0.0745497	-0.119273	0.18951	0.260668	0.0885528	-0.0162686
ENSG00000047634	ENSG00000047634	6322	SCML1	X	17755588	17773105	grey	grey	0.178905	-0.172472	-0.0220697	0.0292801	0.106056	-0.0938632	0.282051	0.170022	-0.115776	-0.403886	-0.0378198	0.127129	0.290282
ENSG00000047644	ENSG00000047644	55841	WWC3	X	9983602	10112518	grey	grey	-0.12666	-0.0143028	0.0837934	-0.218161	0.214935	0.0662802	0.427971	-0.197601	-0.191312	-0.32127	-0.00969021	0.0260669	-0.182577
ENSG00000047648	ENSG00000047648	395	ARHGAP6	X	11136239	11683821	purple	purple	-0.0773224	0.294449	-0.182731	0.240881	-0.305006	-0.0964233	-0.22803	0.0624477	0.0992305	0.687	0.0942179	-0.0505888	0.0119974
ENSG00000047849	ENSG00000047849	4134	MAP4	3	47892182	48130769	grey	grey	-0.105146	0.0379499	-0.105105	0.0226585	-0.139549	0.21153	0.0743245	-0.207315	-0.330889	-0.0924253	-0.0680608	-0.0821385	-0.0181254
ENSG00000047936	ENSG00000047936	6098	ROS1	6	117609463	117747018	brown	brown	0.224261	-0.506928	0.646472	-0.552588	0.565417	-0.017479	-0.0909221	-0.0346658	-0.0591332	-0.019718	-0.422444	-0.181953	-0.329209
ENSG00000048052	ENSG00000048052	9734	HDAC9	7	18126572	19042039	blue	blue	-0.443436	0.372233	-6.7366e-05	0.0172532	-0.181419	-0.233622	0.488125	-0.123126	-0.0360165	-0.0779711	-0.0212252	-0.293359	-0.209665
ENSG00000048162	ENSG00000048162	51491	NOP16	5	175810949	175815976	tan	tan	0.209033	-0.199089	0.0631293	-0.108467	0.164101	0.305775	-0.253545	0.462844	0.252303	0.0813102	0.194026	0.442953	0.0805471
ENSG00000048462	ENSG00000048462	608	TNFRSF17	16	12058964	12061925	grey	grey	-0.361192	0.341572	-0.0230704	0.0163042	-0.132559	-0.110346	0.0961055	-0.135451	0.131934	0.151151	-0.0427032	-0.298888	-0.274053
ENSG00000048540	ENSG00000048540	55885	LMO3	12	16701307	16763528	grey	grey	-0.0604309	-0.113086	0.25992	-0.213643	0.315894	-0.2288	0.321931	-0.210455	-0.0476828	-0.1797	-0.185414	-0.118414	-0.111866
ENSG00000048544	ENSG00000048544	55173	MRPS10	6	42174539	42185603	yellow	yellow	-0.163317	0.419321	-0.498687	0.493655	-0.45698	0.144667	-0.0375174	-0.106714	0.103101	0.0471751	0.473873	0.276094	0.252124
ENSG00000048545	ENSG00000048545	2978	GUCA1A	6	42123144	42147794	brown	brown	0.0449206	-0.33949	0.657048	-0.535933	0.450794	-0.134927	0.0652452	-0.0207964	-0.258058	-0.0163716	-0.500229	-0.335504	-0.412271
ENSG00000048649	ENSG00000048649	51773	RSF1	11	77371041	77532063	grey	grey	-0.279325	0.369305	-0.338454	0.55736	-0.535646	-0.207125	0.0529964	-0.0755079	-0.147297	-0.123421	0.248367	-0.0597823	0.334884
ENSG00000048707	ENSG00000048707	55187	VPS13D	1	12290124	12572099	grey	grey	0.115859	-0.315291	0.200338	-0.231628	0.33043	0.145725	-0.0874133	0.0770322	-0.0576174	-0.0530656	-0.222172	-0.0378534	-0.0583898
ENSG00000048740	ENSG00000048740	10659	CELF2	10	11047259	11378674	blue	blue	-0.497628	0.525112	-0.302691	0.245129	-0.346983	-0.252463	0.302896	-0.0917819	0.179481	0.0282746	0.1151	-0.268777	-0.0762494
ENSG00000048828	ENSG00000048828	23196	FAM120A	9	96214004	96328397	grey	grey	0.178388	0.0767554	-0.394532	0.455939	-0.260567	-0.29237	-0.0721691	-0.0979773	-0.0963388	0.0445881	0.150223	0.0731467	0.48313
ENSG00000048991	ENSG00000048991	23518	R3HDM1	2	136289025	136482840	grey	grey	-0.0817572	0.319465	-0.318382	0.298056	-0.275129	-0.0741399	-0.0523513	-0.177831	-0.0878283	0.203115	0.23369	0.0662551	0.095009
ENSG00000049089	ENSG00000049089	1298	COL9A2	1	40766159	40783488	grey	grey	0.124701	-0.281046	0.468608	-0.512094	0.375078	0.097249	0.0370729	-0.0710584	-0.132936	0.178994	-0.432347	-0.199785	-0.43255
ENSG00000049130	ENSG00000049130	4254	KITLG	12	88886570	88974628	grey	grey	-0.365947	0.474733	-0.261727	0.291637	-0.389044	0.0190222	-0.199574	0.17292	-0.034288	0.465823	0.217935	-0.101363	-0.0594444
ENSG00000049167	ENSG00000049167	1161	ERCC8	5	60169658	60240900	turquoise	turquoise	0.229943	-0.195228	0.154934	-0.0934143	0.165352	-0.122634	-0.0886773	-0.0196875	-0.174363	0.00835898	-0.0433371	0.10277	0.0321028
ENSG00000049192	ENSG00000049192	11174	ADAMTS6	5	64444563	64777747	brown	brown	0.242447	-0.4805	0.540349	-0.416622	0.490401	-0.326534	0.0197469	-0.0926654	-0.0428239	-0.141537	-0.41322	-0.164086	-0.139746
ENSG00000049239	ENSG00000049239	9563	H6PD	1	9294834	9331396	grey	grey	-0.229996	0.000707626	0.195561	-0.272672	0.144402	0.135802	0.178866	-0.272448	-0.0421565	-0.066368	-0.318077	-0.399774	-0.388676
ENSG00000049245	ENSG00000049245	9341	VAMP3	1	7831329	7841492	grey	grey	0.0900945	0.0343989	-0.267341	0.261235	-0.142446	-0.0620868	0.0857606	-0.0767313	-0.109097	-0.263415	0.181901	0.177038	0.342214
ENSG00000049246	ENSG00000049246	8863	PER3	1	7844380	7905237	turquoise	turquoise	0.2843	-0.239384	0.0542873	-0.0303179	0.137415	-0.0536472	-0.0992877	-0.110315	0.0141178	0.0695644	-0.358635	-0.258805	0.082443
ENSG00000049247	ENSG00000049247	10911	UTS2	1	7903143	7913572	brown	brown	0.172355	-0.423927	0.575427	-0.349407	0.3331	-0.263194	-0.0941605	0.0546492	-0.201596	-0.0672874	-0.37714	-0.185899	-0.150464
ENSG00000049249	ENSG00000049249	3604	TNFRSF9	1	7979907	8000926	brown	brown	0.0881573	-0.394621	0.603521	-0.450617	0.331677	-0.178865	-0.131331	0.183407	-0.0298843	-0.0519471	-0.447402	-0.259831	-0.259428
ENSG00000049283	ENSG00000049283	55040	EPN3	17	48609904	48621111	grey	grey	0.0584863	-0.125798	0.174908	-0.206547	0.154022	-0.0228843	0.00824603	-0.224584	0.17164	0.213089	-0.229365	-0.119664	-0.225115
ENSG00000049319	ENSG00000049319	NA	SRD5A2	2	31747550	31806136	green	green	0.380569	-0.583347	0.563259	-0.537006	0.642569	-0.0853226	-0.0212737	-0.0722752	-0.117734	-0.156443	-0.451062	-0.118354	-0.253534
ENSG00000049323	ENSG00000049323	4052	LTBP1	2	33172039	33624576	black	black	-0.384726	0.288195	-0.0454226	-0.0677162	-0.0422907	-0.0768548	0.625979	-0.284523	-0.0343651	-0.193125	0.00655917	-0.171407	-0.249949
ENSG00000049449	ENSG00000049449	440034	RCN1	11	31833939	32127301	blue	blue	-0.633945	0.788607	-0.578874	0.498389	-0.64574	0.240698	0.011025	-0.0328759	0.241373	0.367145	0.428023	-0.0561864	-0.0448064
ENSG00000049540	ENSG00000049540	2006	ELN	7	73442119	73484237	grey	grey	-0.166522	-0.0291224	0.247105	-0.338243	0.219119	-0.135394	0.351493	-0.0224914	0.0735319	-0.105493	-0.248051	-0.215737	-0.297075
ENSG00000049541	ENSG00000049541	5982	RFC2	7	73645829	73668774	blue	blue	-0.378431	0.568552	-0.343007	0.341878	-0.422437	0.0971323	0.0186656	0.0169275	0.21608	0.255803	0.493226	0.162914	-0.0279118
ENSG00000049759	ENSG00000049759	23327	NEDD4L	18	55711599	56068772	turquoise	turquoise	0.473422	-0.417608	0.18266	-0.101257	0.178404	-0.0174507	-0.44314	0.12284	-0.0139034	0.343495	-0.273076	-0.0163348	0.101637
ENSG00000049768	ENSG00000049768	50943	FOXP3	X	49106897	49121288	green	green	0.116444	-0.373903	0.444713	-0.523218	0.668939	0.0127153	0.164092	-0.203495	0.0885737	-0.22777	-0.182286	0.0962216	-0.309897
ENSG00000049860	ENSG00000049860	3074	HEXB	5	73935848	74018472	blue	blue	-0.507837	0.730709	-0.467105	0.398683	-0.531985	0.125171	0.0914543	-0.205971	0.0453517	0.330709	0.471598	0.00940706	-0.120703
ENSG00000049883	ENSG00000049883	79810	PTCD2	5	71616194	71656052	grey	grey	0.00237443	-0.174373	0.385767	-0.26984	0.221561	-0.243248	0.102595	-0.356844	-0.307708	-0.0415459	-0.345379	-0.375589	-0.253885
ENSG00000050165	ENSG00000050165	27122	DKK3	11	11984653	12031316	blue	blue	-0.558612	0.660876	-0.443792	0.391791	-0.489695	-0.0818581	0.201051	-0.100473	0.234621	0.0935582	0.459337	0.0546026	-0.0237584
ENSG00000050327	ENSG00000050327	7984	ARHGEF5	7	144052381	144077725	grey	grey	0.0935203	-0.214326	0.267899	-0.266046	0.106759	0.141087	-0.315305	0.307302	0.0644951	0.299139	-0.16858	-0.0365281	-0.228864
ENSG00000050344	ENSG00000050344	9603	NFE2L3	7	26191860	26226745	grey	grey	-0.214718	0.234489	-0.0769638	0.105398	-0.179194	-0.119073	0.191072	-0.154795	-0.130585	-0.14931	0.133929	-0.0249971	-0.0268115
ENSG00000050393	ENSG00000050393	63933	MCUR1	6	13786789	13814800	turquoise	turquoise	0.498997	-0.385193	0.105225	0.0116861	0.097493	-0.110784	-0.381212	0.317115	0.00773584	-0.031467	0.0630706	0.337296	0.332504
ENSG00000050405	ENSG00000050405	51474	LIMA1	12	50569571	50677329	blue	blue	-0.535372	0.574006	-0.298164	0.352569	-0.384073	-0.201445	0.508097	-0.0837127	-0.155869	-0.0800535	0.19574	-0.249329	0.0360913
ENSG00000050426	ENSG00000050426	25875	LETMD1	12	51441745	51454207	turquoise	turquoise	0.532819	-0.450621	0.153637	-0.239048	0.301766	0.102591	-0.207075	-0.248359	0.218154	0.0322962	-0.274292	0.0696274	-0.0213774
ENSG00000050438	ENSG00000050438	9498	SLC4A8	12	51785101	51902980	grey	grey	0.0541645	-0.172562	0.380533	-0.260683	0.205329	-0.177444	0.0227551	-0.0883549	-0.143106	-0.0854057	-0.166136	-0.0881469	-0.217172
ENSG00000050555	ENSG00000050555	10319	LAMC3	9	133884469	133969860	brown	brown	0.0774292	-0.266296	0.555026	-0.601594	0.474061	0.187057	0.0157833	0.0348961	0.130745	0.152669	-0.253467	-0.0449706	-0.540713
ENSG00000050628	ENSG00000050628	5733	PTGER3	1	71318036	71513491	turquoise	turquoise	0.507227	-0.536037	0.337289	-0.175323	0.31381	-0.225707	-0.313334	0.315229	0.0168327	0.177268	-0.407275	-0.0970607	0.167603
ENSG00000050730	ENSG00000050730	79931	TNIP3	4	122052563	122148621	grey	grey	0.123291	-0.123729	0.200791	-0.12665	0.19751	-0.0947809	-0.0648053	0.00515564	-0.0851553	0.00159363	-0.116035	-0.00258744	-0.0549732
ENSG00000050748	ENSG00000050748	5601	MAPK9	5	179660143	179719099	grey	grey	-0.0499808	0.0318323	-0.0711633	0.247414	-0.245347	-0.266958	0.137117	-0.028027	-0.214517	-0.238705	-0.0158614	-0.0536005	0.332341
ENSG00000051108	ENSG00000051108	9709	HERPUD1	16	56965960	56977798	grey	grey	0.0652641	-0.0691184	-0.105723	0.0506967	0.00248465	0.349657	-0.0622057	0.0661372	0.0835236	-0.147295	0.0219306	0.0118788	0.0754036
ENSG00000051128	ENSG00000051128	9454	HOMER3	19	19040010	19052070	blue	blue	-0.466708	0.648379	-0.339102	0.213416	-0.369036	0.188766	0.179241	-0.183299	0.311359	0.282387	0.504657	0.149059	-0.235784
ENSG00000051180	ENSG00000051180	5888	RAD51	15	40986972	41024354	grey	grey	-0.111261	0.0731998	0.255648	-0.196076	0.154336	-0.172738	0.220248	-0.143289	-0.0088769	0.0766095	-0.120595	-0.169775	-0.288873
ENSG00000051341	ENSG00000051341	10721	POLQ	3	121150278	121264853	brown	brown	-0.00248447	-0.226606	0.563435	-0.426275	0.399073	-0.297299	0.195391	-0.0915136	-0.171331	-0.0692437	-0.355425	-0.234404	-0.314444
ENSG00000051382	ENSG00000051382	5291	PIK3CB	3	138372860	138553780	turquoise	turquoise	0.480389	-0.311157	-0.137266	0.216219	-0.00152228	-0.111647	-0.270583	-0.0400172	-0.145937	-0.0254709	-0.105082	0.110251	0.518253
ENSG00000051523	ENSG00000051523	1535	CYBA	16	88709691	88717560	blue	blue	-0.199839	0.427452	-0.430015	0.295239	-0.35892	0.370705	-0.0510868	-0.0374222	0.384575	0.258002	0.307896	0.140636	0.0554381
ENSG00000051620	ENSG00000051620	23593	HEBP2	6	138724668	138743334	tan	tan	0.0763807	0.00304907	-0.193795	0.251489	-0.0956776	0.00364654	-0.277669	0.134348	0.15597	0.104328	0.361351	0.467208	0.314429
ENSG00000051825	ENSG00000051825	10198	MPHOSPH9	12	123636867	123728561	turquoise	turquoise	0.447714	-0.37374	0.171232	-0.00188788	0.164985	-0.0908978	-0.209131	0.00120907	-0.134193	0.0555476	-0.308682	-0.112077	0.276712
ENSG00000052126	ENSG00000052126	54477	PLEKHA5	12	19282648	19529334	turquoise	turquoise	0.282236	-0.143236	-0.130273	0.238586	-0.143469	-0.10979	-0.353577	-0.0140395	-0.0694735	-0.0281333	0.128938	0.200618	0.336023
ENSG00000052344	ENSG00000052344	5652	PRSS8	16	31142756	31147083	purple	purple	0.350024	-0.157228	0.0467329	-0.0918363	0.035497	0.0993758	-0.52423	0.218649	0.0458969	0.652575	-0.118149	0.0620191	-0.052283
ENSG00000052723	ENSG00000052723	80143	SIKE1	1	115312100	115323306	blue	blue	-0.29516	0.399592	-0.211179	0.224843	-0.327745	-0.13782	0.233131	-0.371342	0.0734403	-0.0824839	0.358537	0.0983274	-0.0584296
ENSG00000052749	ENSG00000052749	23223	RRP12	10	99116115	99161127	grey	grey	-0.17322	-0.0467984	0.182992	-0.232696	0.0940325	0.316366	0.11056	0.10374	0.111303	-0.178989	-0.0173439	0.00926371	-0.210623
ENSG00000052802	ENSG00000052802	6307	MSMO1	4	166248775	166264312	turquoise	turquoise	0.292654	-0.154517	-0.126157	0.269636	-0.0978224	-0.0314534	-0.216966	0.349868	-0.146251	-0.0276028	0.13874	0.250348	0.496591
ENSG00000052841	ENSG00000052841	55761	TTC17	11	43380482	43516483	pink	pink	0.0396172	-0.0690693	0.0198873	0.0852566	-0.0266935	-0.315145	-0.169776	0.274615	-0.0536832	-0.0555521	-0.0502456	-0.0614227	0.154027
ENSG00000052850	ENSG00000052850	60529	ALX4	11	44281994	44331716	grey	grey	0.0319674	-0.224942	0.475001	-0.427166	0.376129	-0.200739	0.302515	-0.31369	-0.16596	-0.174488	-0.33498	-0.220237	-0.321567
ENSG00000053108	ENSG00000053108	23105	FSTL4	5	132532147	132948255	brown	brown	0.230751	-0.476193	0.649212	-0.549459	0.541072	-0.166503	-0.0119843	0.0347422	0.00931699	-0.0330825	-0.509938	-0.246817	-0.299654
ENSG00000053254	ENSG00000053254	1112	FOXN3	14	89591215	90085493	brown	brown	0.198093	-0.570844	0.867295	-0.632671	0.517954	-0.319618	0.0219499	-0.0403696	-0.34852	-0.0950841	-0.654188	-0.381533	-0.347313
ENSG00000053371	ENSG00000053371	8574	AKR7A2	1	19630459	19638640	turquoise	turquoise	0.736714	-0.546559	0.0898662	-0.169448	0.309431	0.273868	-0.349972	-0.0760524	0.068483	0.0529383	-0.229668	0.228771	0.211014
ENSG00000053372	ENSG00000053372	51154	MRTO4	1	19578033	19586622	blue	blue	-0.23888	0.395743	-0.224555	0.0313067	-0.240154	0.542479	0.0170864	-0.0982274	0.439051	0.24844	0.372055	0.221336	-0.311839
ENSG00000053438	ENSG00000053438	4826	NNAT	20	36149617	36152092	green	green	0.301196	-0.564595	0.569368	-0.522493	0.730188	-0.0837004	-0.0552929	0.111092	-0.0903274	-0.094873	-0.39037	-0.0395733	-0.167965
ENSG00000053501	ENSG00000053501	55850	USE1	19	17326155	17330638	red	red	0.067026	0.0708991	-0.233277	-0.00206194	-0.0748115	0.510212	0.107267	-0.0454575	0.188342	-0.246197	0.43366	0.556168	-0.00672675
ENSG00000053524	ENSG00000053524	23101	MCF2L2	3	182895831	183146566	grey	grey	0.168842	-0.299239	0.292971	-0.204173	0.147395	-0.0217008	-0.231738	0.0403624	-0.162676	-0.0391762	-0.191135	-0.0581236	-0.0626489
ENSG00000053702	ENSG00000053702	83714	NRIP2	12	2934514	2944710	grey	grey	-0.109334	-0.0863294	0.107039	-0.0884123	0.103129	0.0222852	0.310558	-0.0378594	-0.166252	-0.526006	-0.0589635	-0.0437817	0.0383082
ENSG00000053747	ENSG00000053747	3909	LAMA3	18	21269407	21535030	grey	grey	-0.111788	-0.211951	0.332923	-0.32857	0.239236	-0.0959487	-0.0103915	0.0738026	-0.0762465	-0.142507	-0.259725	-0.18762	-0.258331
ENSG00000053770	ENSG00000053770	55745	AP5M1	14	57735627	57756797	grey	grey	0.330557	0.0460714	-0.352257	0.480071	-0.310746	-0.2381	-0.314583	0.0971267	0.0180572	0.270475	0.283372	0.331104	0.552416
ENSG00000053918	ENSG00000053918	3784	KCNQ1	11	2465914	2870339	grey	grey	0.181772	-0.270809	0.318629	-0.311359	0.328681	0.214867	-0.0894739	0.0514943	0.117479	0.177113	-0.130487	0.147481	-0.175362
ENSG00000054116	ENSG00000054116	27095	TRAPPC3	1	36602173	36615098	turquoise	turquoise	0.27027	-0.218776	0.023871	-0.125934	0.0987145	0.250035	-0.142151	0.129771	0.00751457	-0.0526929	0.126552	0.325237	0.0164023
ENSG00000054118	ENSG00000054118	9967	THRAP3	1	36690017	36770958	turquoise	turquoise	0.341921	-0.327568	0.157622	-0.162774	0.38237	0.03388	-0.113328	0.0368232	-0.203637	0.0137346	-0.233632	-0.0681108	0.0513769
ENSG00000054179	ENSG00000054179	954	ENTPD2	9	139942550	139948497	green	green	0.25063	-0.428129	0.377342	-0.426045	0.584716	0.0121586	-0.0739957	-0.00867796	0.0862999	-0.0801671	-0.28877	-0.0126274	-0.190602
ENSG00000054219	ENSG00000054219	100526664	LY75	2	160628362	160761260	blue	blue	-0.252056	0.408908	-0.341826	0.338043	-0.333459	-0.142221	0.205313	-0.205972	0.00383455	0.151297	0.0341922	-0.236159	0.110671
ENSG00000054267	ENSG00000054267	51742	ARID4B	1	235294949	235491534	yellow	yellow	-0.27008	0.452818	-0.550853	0.660452	-0.594484	-0.165248	0.0995858	0.0147757	-0.0489906	-4.97719e-05	0.137953	-0.19534	0.434186
ENSG00000054277	ENSG00000054277	23596	OPN3	1	241753404	241840678	grey	grey	-0.201873	0.303778	-0.277677	0.397212	-0.339706	-0.0324804	-0.283254	0.084189	-0.11802	0.240823	0.335892	0.113734	0.190086
ENSG00000054356	ENSG00000054356	5798	PTPRN	2	220154345	220174370	grey	grey	0.300995	-0.488562	0.512026	-0.49893	0.514801	0.0369006	-0.112484	0.0305423	-0.137855	-0.0161792	-0.352907	-0.0325606	-0.223003
ENSG00000054392	ENSG00000054392	55733	HHAT	1	210501596	210849638	blue	blue	-0.290186	0.43525	-0.333793	0.18051	-0.179214	0.0860878	0.129703	-0.103333	0.209091	0.225967	0.257066	0.0544271	-0.108211
ENSG00000054523	ENSG00000054523	23095	KIF1B	1	10270863	10441661	turquoise	turquoise	0.55437	-0.417116	0.00294428	0.0292357	0.166114	-0.0798779	-0.27605	-0.0841363	-0.231647	-0.0220096	-0.200044	0.0536223	0.337039
ENSG00000054598	ENSG00000054598	2296	FOXC1	6	1610681	1614127	grey	grey	-0.138109	-0.0843671	0.0667907	-0.0503472	0.12697	0.0433991	0.0233105	-0.0645551	-0.110175	-0.189111	-0.0420494	0.0134306	-0.0107648
ENSG00000054611	ENSG00000054611	25771	TBC1D22A	22	47158518	47571336	grey	grey	0.135381	-0.112674	-0.0514031	0.0984901	0.0709196	-0.0838702	0.0756703	-0.0966057	0.061812	-0.297224	0.132185	0.259441	0.280343
ENSG00000054654	ENSG00000054654	23224	SYNE2	14	64319683	64693165	grey	grey	-0.231218	0.362852	-0.347038	0.360915	-0.32608	-0.0111516	0.00227334	-0.214254	-0.12573	0.310761	0.128296	-0.10274	0.11892
ENSG00000054793	ENSG00000054793	10079	ATP9A	20	50213053	50385173	blue	blue	-0.357901	0.301069	-0.223366	0.241169	-0.281889	0.0373905	-0.0624468	-0.0588141	-0.0731952	0.134727	0.0679146	-0.159751	0.0151099
ENSG00000054796	ENSG00000054796	23626	SPO11	20	55904815	55919050	brown	brown	0.174843	-0.400885	0.59204	-0.49199	0.473574	0.0034893	-0.0657966	0.0571694	-0.110075	-0.0346576	-0.29372	-0.0532628	-0.329976
ENSG00000054965	ENSG00000054965	23201	FAM168A	11	73111532	73309234	grey	grey	0.0272835	-0.0521479	-0.0408604	-0.0336524	0.0138947	0.312801	-0.0210357	-0.0861291	-0.220949	-0.0346975	0.0989949	0.186052	0.000548411
ENSG00000054983	ENSG00000054983	2581	GALC	14	88304164	88460009	grey	grey	0.264188	-0.144249	-0.23713	0.269623	-0.126304	-0.0444858	-0.0886776	-0.11367	-0.253991	-0.28333	0.0396395	0.115828	0.433448
ENSG00000055070	ENSG00000055070	26099	SZRD1	1	16679070	16724640	grey	grey	-0.163055	0.0136622	0.227964	-0.196311	0.12449	0.329799	0.150616	0.0518462	-0.0376495	0.00277459	-0.104296	-0.0963521	-0.235222
ENSG00000055118	ENSG00000055118	3757	KCNH2	7	150642049	150675403	grey	grey	-0.234382	0.0139334	0.281957	-0.222172	0.136374	-0.236345	0.261234	-0.180298	-0.191993	-0.203952	-0.045374	-0.0853524	-0.259953
ENSG00000055130	ENSG00000055130	8454	CUL1	7	148395006	148498128	blue	blue	-0.278082	0.536088	-0.548792	0.51528	-0.548727	0.120309	-0.0249152	0.0887062	0.129503	0.135108	0.517409	0.195983	0.171644
ENSG00000055147	ENSG00000055147	10827	FAM114A2	5	153369688	153418496	grey	grey	-0.156171	0.187059	-0.245858	0.371471	-0.244599	0.0479036	0.0375557	-0.0378564	-0.202662	-0.176263	0.283999	0.084231	0.263856
ENSG00000055163	ENSG00000055163	26999	CYFIP2	5	156693089	156822606	turquoise	turquoise	0.679089	-0.632565	0.278176	-0.225328	0.405315	-0.0866945	-0.312118	0.0684844	-0.0959524	0.141822	-0.439253	-0.00596781	0.18923
ENSG00000055208	ENSG00000055208	23118	TAB2	6	149539777	149732749	grey	grey	0.0647363	-0.0192869	-0.211429	0.365281	-0.2388	-0.140481	-0.0496683	0.221617	-0.213701	-0.264791	0.0480872	0.0178791	0.469551
ENSG00000055332	ENSG00000055332	5610	EIF2AK2	2	37326353	37384208	blue	blue	-0.24003	0.454221	-0.446756	0.546046	-0.536449	-0.225615	0.203666	-0.322311	-0.221774	-0.0572843	0.202888	-0.110043	0.310077
ENSG00000055483	ENSG00000055483	57602	USP36	17	76783463	76837523	grey	grey	-0.164519	0.078237	-0.0470091	-0.00529801	-0.0739181	0.241485	0.0636825	0.169133	0.0748404	-0.0602458	0.137347	0.110193	-0.061969
ENSG00000055732	ENSG00000055732	55283	MCOLN3	1	85483765	85514182	grey	grey	0.102465	-0.136979	0.214962	0.0484607	-0.0639093	-0.169833	-0.288706	0.184349	-0.13859	0.12796	-0.0907129	-0.0995734	0.0965223
ENSG00000055917	ENSG00000055917	23369	PUM2	2	20448452	20551995	grey	grey	-0.0418173	0.13074	-0.195339	0.25456	-0.220432	-0.100632	0.191579	-0.386297	-0.0940654	-0.0729473	-0.135234	-0.206664	0.178016
ENSG00000055955	ENSG00000055955	3700	ITIH4	3	52846991	52865495	green	green	0.344192	-0.510943	0.487779	-0.515981	0.617608	-0.0504792	-0.0635594	-0.089217	0.0591085	-0.0492297	-0.387196	-0.0561983	-0.226398
ENSG00000055957	ENSG00000055957	3697	ITIH1	3	52811603	52826078	green	green	0.0374781	-0.328915	0.514014	-0.545092	0.593782	0.00286577	0.3032	-0.146525	-0.134926	-0.301515	-0.314615	-0.117877	-0.360994
ENSG00000056050	ENSG00000056050	54969	C4orf27	4	170650616	170679104	blue	blue	-0.372089	0.612831	-0.566302	0.514723	-0.5214	0.163703	-0.0477163	-0.058488	0.273097	0.246596	0.511168	0.131286	0.102005
ENSG00000056097	ENSG00000056097	51663	ZFR	5	32354456	32444867	yellow	yellow	-0.210011	0.285448	-0.37311	0.487533	-0.469832	0.254877	-0.187487	-0.00449852	0.0633883	0.172632	0.202753	-0.0348573	0.284914
ENSG00000056558	ENSG00000056558	7185	TRAF1	9	123664671	123691451	grey	grey	-0.03402	-0.0876167	0.30449	-0.368755	0.179244	-0.0777035	0.0725396	0.237649	0.138011	0.030755	-0.202234	-0.12552	-0.37441
ENSG00000056586	ENSG00000056586	54542	RC3H2	9	125606835	125667620	grey	grey	-0.238278	0.293415	-0.182152	0.26081	-0.388136	0.0430903	-0.0446574	-0.0499522	-0.000968727	0.0391426	0.308593	0.122219	0.0580864
ENSG00000056661	ENSG00000056661	7703	PCGF2	17	36890150	36906070	black	black	-0.126818	0.265863	-0.270182	0.139868	-0.234754	0.0524423	0.37839	-0.30952	-0.0795151	-0.196058	0.150163	0.0536342	-0.00388354
ENSG00000056736	ENSG00000056736	55540	IL17RB	3	53880607	53899827	purple	purple	0.297908	0.0527738	-0.124784	0.134036	-0.167051	0.015567	-0.471709	-0.103511	-0.0140703	0.604131	0.113633	0.109538	0.00506513
ENSG00000056972	ENSG00000056972	10758	TRAF3IP2	6	111877657	111927481	blue	blue	-0.330466	0.442145	-0.277904	0.173105	-0.298972	0.164925	-0.264286	-0.0845297	0.347706	0.5364	0.375081	0.180668	-0.230736
ENSG00000056998	ENSG00000056998	8908	GYG2	X	2746829	2800859	grey	grey	0.198878	-0.412925	0.349572	-0.23046	0.199004	0.127269	-0.265541	0.126696	-0.0993651	-0.10361	-0.261341	-0.0768946	-0.0113695
ENSG00000057019	ENSG00000057019	131566	DCBLD2	3	98514785	98620533	grey	grey	0.186577	-0.356726	0.354109	-0.174126	0.0880853	-0.195991	-0.321281	0.141548	-0.183873	-0.00811195	-0.245954	-0.115826	-0.00802274
ENSG00000057149	ENSG00000057149	6317	SERPINB3	18	61322431	61329197	brown	brown	0.250243	-0.581209	0.750482	-0.691359	0.625322	-0.162637	0.0512581	-0.0602551	-0.253314	-0.211314	-0.534645	-0.234976	-0.372713
ENSG00000057252	ENSG00000057252	6646	SOAT1	1	179262925	179327815	blue	blue	-0.351923	0.598274	-0.528903	0.596478	-0.57755	-0.0963985	-0.0215588	0.176804	0.0909247	0.286046	0.440254	0.0679883	0.266456
ENSG00000057294	ENSG00000057294	5318	PKP2	12	32943679	33049774	grey	grey	0.157788	-0.267327	0.291799	-0.257857	0.341334	0.113957	0.0484077	0.0597322	-0.0859529	-0.146711	-0.11263	0.0818299	-0.078571
ENSG00000057468	ENSG00000057468	4438	MSH4	1	76262567	76378923	grey	grey	0.0119765	-0.227371	0.410413	-0.324956	0.222651	-0.125803	0.152826	-0.0514427	-0.260638	-0.0924721	-0.325709	-0.168151	-0.228085
ENSG00000057593	ENSG00000057593	2155	F7	13	113760105	113774995	grey	grey	0.125823	-0.375054	0.471207	-0.53162	0.442075	0.0223794	0.105691	-0.134895	-0.172904	-0.10817	-0.414103	-0.192975	-0.361764
ENSG00000057608	ENSG00000057608	2665	GDI2	10	5807186	5884095	magenta	magenta	0.0928304	0.145104	-0.301208	0.101944	0.0138007	0.231409	0.0995489	-0.270501	0.359789	0.0503865	0.244245	0.207785	-0.0119966
ENSG00000057657	ENSG00000057657	639	PRDM1	6	106534195	106557814	grey	grey	0.103795	-0.306302	0.511979	-0.445773	0.438195	-0.0743382	0.089463	-0.105485	-0.104992	-0.153	-0.278768	-0.110693	-0.329331
ENSG00000057663	ENSG00000057663	9474	ATG5	6	106632351	106773666	yellow	yellow	-0.324933	0.533948	-0.614301	0.676607	-0.589422	0.0156084	-0.0166055	0.0262156	0.0110351	-0.028054	0.630125	0.314386	0.403355
ENSG00000058056	ENSG00000058056	8975	USP13	3	179370543	179507189	grey	grey	-0.245943	0.176167	-0.0257694	-0.0270901	-0.00726179	-0.141533	0.233038	-0.281018	-0.136995	0.0277292	-0.113137	-0.313399	-0.191062
ENSG00000058063	ENSG00000058063	23200	ATP11B	3	182511288	182639423	yellow	yellow	-0.00601052	0.111544	-0.332685	0.438077	-0.301559	-0.182513	0.0496816	0.0480036	-0.0365502	-0.229283	0.102982	0.0310429	0.487899
ENSG00000058085	ENSG00000058085	3918	LAMC2	1	183155373	183214035	pink	pink	-0.180317	0.196788	-0.0015691	-0.0559986	-0.0820003	-0.0284512	-0.228712	0.26635	0.302129	0.47997	0.0561215	-0.0231892	-0.250661
ENSG00000058091	ENSG00000058091	5218	CDK14	7	90095738	90839905	turquoise	turquoise	0.60301	-0.556102	0.220931	-0.108811	0.227864	-0.123869	-0.284837	0.00877218	-0.208049	-0.161011	-0.277196	0.0628693	0.246401
ENSG00000058262	ENSG00000058262	29927	SEC61A1	3	127770484	127790526	blue	blue	-0.26628	0.311476	-0.299233	0.139734	-0.277801	0.62582	-0.180763	0.151738	0.215695	0.295733	0.289938	0.133653	-0.0885652
ENSG00000058272	ENSG00000058272	4659	PPP1R12A	12	80167343	80329240	yellow	yellow	-0.404671	0.672064	-0.638928	0.722688	-0.719989	0.0102181	0.110511	0.0695406	0.146682	0.0278606	0.500328	0.0967679	0.367849
ENSG00000058335	ENSG00000058335	5923	RASGRF1	15	79252289	79383115	brown	brown	0.228413	-0.4512	0.628962	-0.536918	0.483085	-0.161574	-0.0700099	-0.0499243	-0.206064	-0.0456351	-0.393739	-0.13614	-0.321727
ENSG00000058404	ENSG00000058404	816	CAMK2B	7	44256749	44374176	brown	brown	0.0274706	-0.353875	0.68428	-0.601115	0.621228	0.0160604	0.204438	-0.101538	-0.10668	-0.187389	-0.387079	-0.182758	-0.43035
ENSG00000058453	ENSG00000058453	9696	CROCC	1	17066768	17299474	brown	brown	0.0290681	-0.322041	0.672925	-0.55755	0.536735	-0.203593	0.0927411	-0.0345447	-0.148437	-0.0514331	-0.439095	-0.260119	-0.423188
ENSG00000058600	ENSG00000058600	101060521	POLR3E	16	22308730	22346424	grey	grey	0.0814152	0.145565	-0.485718	0.47012	-0.406728	0.228202	-0.283184	0.326028	0.0652368	0.104559	0.302636	0.258626	0.433411
ENSG00000058668	ENSG00000058668	493	ATP2B4	1	203595689	203713209	blue	blue	-0.503043	0.463995	-0.0934722	0.141079	-0.275825	-0.280081	0.448981	-0.238673	-0.253726	-0.0375459	0.0333459	-0.359402	-0.147981
ENSG00000058673	ENSG00000058673	441155	ZC3H11A	1	203764782	203823252	yellow	yellow	-0.14465	0.278691	-0.418285	0.534239	-0.42908	-0.163135	0.0730998	-0.0845406	-0.190165	-0.0682599	0.0849771	-0.144496	0.458604
ENSG00000058729	ENSG00000058729	55781	RIOK2	5	96496571	96518964	yellow	yellow	-0.211386	0.340723	-0.386057	0.476411	-0.52297	-0.162007	0.0682603	0.0445371	0.101647	-0.0280895	0.296054	0.0711997	0.305923
ENSG00000058799	ENSG00000058799	54432	YIPF1	1	54317392	54356407	blue	blue	-0.413903	0.561654	-0.250298	0.201642	-0.343781	0.105089	-0.00894535	0.0718565	0.0530115	0.358957	0.51987	0.240193	-0.187422
ENSG00000058804	ENSG00000058804	55706	NDC1	1	54231133	54304533	yellow	yellow	-0.241478	0.496097	-0.577231	0.610513	-0.605892	0.0297837	-0.0963197	0.100795	0.158155	0.187379	0.487491	0.189559	0.361018
ENSG00000058866	ENSG00000058866	1608	DGKG	3	185823457	186080026	grey	grey	-0.113561	-0.0703679	0.471689	-0.338988	0.170204	-0.148441	0.0983191	-0.129585	-0.282114	0.0233105	-0.19134	-0.205134	-0.380796
ENSG00000059145	ENSG00000059145	64718	UNKL	16	1413206	1464752	grey	grey	0.134574	-0.286385	0.386241	-0.41251	0.454303	-0.0146547	0.235635	-0.248314	-0.127162	-0.15122	-0.362982	-0.204249	-0.246344
ENSG00000059377	ENSG00000059377	6916	TBXAS1	7	139476850	139720125	blue	blue	-0.56656	0.546754	-0.257385	0.20376	-0.316775	0.292307	0.244365	0.061634	0.0905588	-0.140096	0.418003	0.0808091	-0.14213
ENSG00000059378	ENSG00000059378	64761	PARP12	7	139723544	139763521	blue	blue	-0.644274	0.816755	-0.463078	0.382386	-0.549228	0.0812978	0.457247	-0.331049	-0.0814934	0.0633158	0.404453	-0.0642968	-0.146146
ENSG00000059588	ENSG00000059588	6894	TARBP1	1	234527059	234614849	grey	grey	-0.0441418	0.20862	-0.183858	0.179459	-0.102045	0.0887622	0.150568	-0.197324	0.106559	0.048334	0.174705	0.137562	0.0289129
ENSG00000059691	ENSG00000059691	5188	PET112	4	152591656	152682175	turquoise	turquoise	0.543329	-0.331748	0.0582012	-0.252479	0.254234	0.231305	-0.248993	-0.0504202	0.143874	0.177841	0.038303	0.433512	-0.0640956
ENSG00000059728	ENSG00000059728	4084	MXD1	2	70124820	70170077	grey	grey	-0.0201091	-0.11566	0.301458	-0.242069	0.131135	-0.0329939	0.13878	0.131729	-0.124961	-0.166134	-0.165832	-0.0893392	-0.161738
ENSG00000059758	ENSG00000059758	5128	CDK17	12	96672039	96794338	yellow	yellow	-0.139053	0.205264	-0.41173	0.566397	-0.397062	-0.28741	0.145971	0.260191	-0.214261	-0.317625	0.170929	-0.0263042	0.621654
ENSG00000059769	ENSG00000059769	552891	DNAJC25	9	114393632	114432508	blue	blue	-0.461313	0.690781	-0.542638	0.519838	-0.546855	0.0698353	0.149022	0.0100023	0.130701	0.108369	0.647871	0.253098	0.123853
ENSG00000059804	ENSG00000059804	6515	SLC2A3	12	8071826	8088871	pink	pink	-0.0771541	-0.112724	0.166493	-0.134348	0.149613	-0.126799	0.0903327	0.559952	-0.0531078	-0.300146	-0.0386932	-0.00480995	0.0158093
ENSG00000059915	ENSG00000059915	5662	PSD	10	104162376	104181296	green	green	0.274706	-0.456422	0.420868	-0.473541	0.698784	0.0311133	0.000665072	0.00494216	0.0329601	-0.14852	-0.280659	0.0431245	-0.187036
ENSG00000060069	ENSG00000060069	9150	CTDP1	18	77439801	77514510	grey	grey	-0.0490848	-0.0843354	0.11033	-0.311725	0.288189	0.253371	0.319081	0.00187922	0.111182	-0.293038	0.0262879	0.191826	-0.196767
ENSG00000060138	ENSG00000060138	8531	YBX3	12	10851683	10875911	pink	pink	-0.272372	0.289953	-0.285202	0.341638	-0.353157	0.147807	-0.404579	0.534144	0.26799	0.361426	0.309669	0.162637	0.186508
ENSG00000060140	ENSG00000060140	55359	STYK1	12	10771538	10826917	brown	brown	0.230925	-0.444066	0.592249	-0.521167	0.461592	-0.0487306	-0.107073	0.0670055	-0.181846	0.0454219	-0.450644	-0.18819	-0.31979
ENSG00000060237	ENSG00000060237	65125	WNK1	12	861759	1020618	turquoise	turquoise	0.333059	-0.345287	0.230097	-0.0462676	0.180117	-0.262381	-0.0634092	-0.0243433	-0.169179	-0.131446	-0.272873	-0.176007	0.177818
ENSG00000060303	ENSG00000060303	NA	RPS17P5	6	50824968	50825375	magenta	magenta	0.133491	-0.18056	0.0209027	-0.0478228	0.133934	0.0841236	-0.084668	0.200837	0.499917	-0.11364	-0.0113595	0.175402	0.1601
ENSG00000060491	ENSG00000060491	11054	OGFR	20	61436187	61445352	grey	grey	-0.0830878	-0.129791	0.290142	-0.488841	0.472114	0.257844	0.402908	-0.00702649	0.148025	-0.224963	-0.159444	0.0218233	-0.399519
ENSG00000060558	ENSG00000060558	2769	GNA15	19	3136191	3163767	black	black	-0.250732	0.201329	0.0247954	-0.096309	0.133433	0.132073	0.426289	0.0613098	0.152814	-0.234146	0.165893	0.100603	-0.182804
ENSG00000060642	ENSG00000060642	55650	PIGV	1	27113963	27124889	turquoise	turquoise	0.533608	-0.477401	0.0902428	-0.119902	0.307843	0.326457	-0.278732	-0.0335117	0.0248528	-0.0746821	-0.0819404	0.27473	0.212647
ENSG00000060656	ENSG00000060656	10076	PTPRU	1	29563028	29653325	brown	brown	0.174953	-0.481028	0.581498	-0.578486	0.543048	0.0330307	0.052603	-0.078632	0.00906886	-0.0527001	-0.540837	-0.25766	-0.372128
ENSG00000060688	ENSG00000060688	9410	SNRNP40	1	31732417	31769662	grey	grey	-0.184094	0.253856	-0.255873	0.180543	-0.258154	0.333863	0.0238671	-0.116864	0.179467	0.0751432	0.184797	0.0515683	-0.00408096
ENSG00000060709	ENSG00000060709	23504	RIMBP2	12	130880682	131200826	grey	grey	0.00346117	-0.159288	0.362085	-0.259598	0.319272	-0.257012	-0.0451953	-0.175037	-0.0641151	0.223791	-0.344199	-0.323091	-0.256664
ENSG00000060718	ENSG00000060718	1301	COL11A1	1	103342023	103574052	grey	grey	0.0174845	-0.141008	0.264209	-0.258401	0.106541	-0.243985	0.0333502	-0.0862726	0.0547359	0.0460881	-0.215488	-0.129779	-0.200785
ENSG00000060749	ENSG00000060749	79832	QSER1	11	32914724	33014862	grey	grey	0.239761	-0.44954	0.483319	-0.277747	0.284256	-0.253455	-0.0963228	0.138297	-0.371705	-0.207151	-0.370583	-0.16261	0.0183147
ENSG00000060762	ENSG00000060762	51660	MPC1	6	166778407	166796486	turquoise	turquoise	0.61943	-0.607626	0.221431	-0.122751	0.326603	-0.139985	-0.291572	0.105357	-0.052248	0.0184677	-0.265821	0.157348	0.316765
ENSG00000060971	ENSG00000060971	30	ACAA1	3	38144620	38178733	turquoise	turquoise	0.841692	-0.738514	0.211781	-0.252224	0.407477	0.147004	-0.384179	0.114863	-0.028118	-0.122981	-0.313536	0.198569	0.274664
ENSG00000060982	ENSG00000060982	586	BCAT1	12	24964295	25102393	grey	grey	-0.0342843	-0.24905	0.48669	-0.309418	0.379695	-0.321026	0.0616075	-0.0322033	-0.090931	-0.0731371	-0.264395	-0.162858	-0.193275
ENSG00000061273	ENSG00000061273	51564	HDAC7	12	48176505	48226915	green	green	0.0849018	-0.245617	0.190836	-0.374283	0.575987	0.0283989	0.33149	-0.0682593	0.0894781	-0.26483	-0.191154	0.0337446	-0.151744
ENSG00000061337	ENSG00000061337	11178	LZTS1	8	20103676	20161474	brown	brown	0.327257	-0.58094	0.591926	-0.494367	0.525336	-0.154183	-0.00170887	0.0816	-0.305247	-0.216809	-0.545075	-0.250287	-0.128735
ENSG00000061656	ENSG00000061656	6676	SPAG4	20	34203814	34208971	purple	purple	-0.0572238	0.127101	0.061518	-0.073299	-0.06034	0.222938	-0.112459	-0.015175	0.0849572	0.342469	0.0900454	0.0550496	-0.203937
ENSG00000061676	ENSG00000061676	10787	NCKAP1	2	183773843	183903586	yellow	yellow	-0.0620716	0.173392	-0.261814	0.529318	-0.317608	-0.261515	-0.0463076	-0.00736001	-0.0695674	0.00429341	0.138805	-0.118025	0.467961
ENSG00000061794	ENSG00000061794	60488	MRPS35	12	27863706	27909228	turquoise	turquoise	0.480752	-0.161283	-0.110251	0.0604365	0.0762663	0.0146098	-0.380132	0.0817645	0.225384	0.401743	0.215113	0.466815	0.140977
ENSG00000061918	ENSG00000061918	2983	GUCY1B3	4	156680144	156728743	blue	blue	-0.384239	0.644992	-0.492421	0.45871	-0.466302	0.118426	0.0357289	-0.242081	0.102621	0.348595	0.432789	0.081057	0.0248183
ENSG00000061936	ENSG00000061936	6433	SFSWAP	12	132195626	132284282	grey	grey	-0.0961865	-0.0230137	0.257709	-0.135188	0.000624318	-0.244818	0.0763047	0.00130857	-0.210401	0.0557772	-0.215574	-0.257422	-0.146621
ENSG00000061938	ENSG00000061938	10188	TNK2	3	195590235	195638816	grey	grey	-0.0164335	-0.065241	0.114595	-0.258191	0.344199	0.000285408	0.481354	-0.208118	0.0354493	-0.389466	-0.0338003	0.0650929	-0.175211
ENSG00000061987	ENSG00000061987	23041	MON2	12	62860597	62991363	turquoise	turquoise	0.307895	-0.150584	-0.0769885	0.182758	-0.020282	0.0745662	-0.242544	0.166964	-0.0956388	0.122604	0.0366434	0.192823	0.353456
ENSG00000062038	ENSG00000062038	1001	CDH3	16	68670092	68756519	blue	blue	-0.263562	0.381561	-0.0382185	0.0495015	-0.177675	-0.130841	-0.167222	-0.0370017	0.170296	0.645517	0.0932976	-0.127317	-0.310869
ENSG00000062096	ENSG00000062096	416	ARSF	X	2959512	3030767	turquoise	turquoise	0.623949	-0.57501	0.289379	-0.30283	0.399975	-0.0512418	-0.32653	-0.0862035	-0.0173464	0.117788	-0.364691	0.0439897	0.0283125
ENSG00000062370	ENSG00000062370	7771	ZNF112	19	44830708	44871377	blue	blue	-0.189754	0.421712	-0.521787	0.589244	-0.540662	-0.0303475	-0.0316767	-0.208796	-0.055519	0.154279	0.293967	0.0426689	0.300704
ENSG00000062485	ENSG00000062485	1431	CS	12	56665483	56694176	grey	grey	0.159855	-0.0829619	0.0710189	-0.207978	0.301535	0.0864265	-0.176269	0.0768575	0.0779108	0.445148	-0.115157	-0.010076	-0.209666
ENSG00000062524	ENSG00000062524	4058	LTK	15	41795836	41806085	grey	grey	0.137862	-0.3515	0.398221	-0.434843	0.515124	0.103653	0.3051	-0.147363	-0.222916	-0.349414	-0.301799	-0.0753111	-0.213267
ENSG00000062598	ENSG00000062598	63916	ELMO2	20	44994688	45061704	blue	blue	-0.441711	0.508714	-0.474028	0.467166	-0.571586	-0.0324785	0.153543	0.0948691	-0.0896226	-0.0904677	0.412421	0.114485	0.241765
ENSG00000062650	ENSG00000062650	23063	WAPAL	10	88195013	88281572	yellow	yellow	-0.172838	0.386674	-0.605474	0.627562	-0.546011	-0.0016149	0.237251	-0.091036	-0.00671355	-0.18226	0.241128	-0.0169588	0.488543
ENSG00000062716	ENSG00000062716	406991	VMP1	17	57784553	57919616	yellow	yellow	-0.171229	0.342527	-0.425911	0.449495	-0.335725	-0.00217984	-0.0119287	0.528521	0.0766197	0.0243218	0.501815	0.327796	0.395502
ENSG00000062725	ENSG00000062725	10513	APPBP2	17	58520520	58603580	grey	grey	0.186914	-0.0369721	-0.261221	0.413262	-0.161141	-0.0238021	-0.28834	0.0806087	-0.237173	0.00547324	0.0623368	0.0524822	0.510214
ENSG00000062822	ENSG00000062822	5424	POLD1	19	50887461	50921273	grey	grey	-0.228205	0.0599916	0.26005	-0.311316	0.0846658	0.293054	0.18448	-0.12208	0.122418	0.00778445	-0.0807069	-0.083843	-0.422937
ENSG00000063046	ENSG00000063046	1975	EIF4B	12	53399942	53435993	turquoise	turquoise	0.40375	-0.304477	0.0269234	-0.0997815	0.246348	0.0348361	-0.150311	0.0155151	0.341901	0.15378	-0.300066	-0.0830875	0.0952877
ENSG00000063127	ENSG00000063127	28968	SLC6A16	19	49792895	49828482	turquoise	turquoise	0.407536	-0.536371	0.293901	-0.272349	0.397517	0.120682	-0.249065	0.0811878	-0.0256454	-0.143865	-0.292631	0.058429	0.0703489
ENSG00000063169	ENSG00000063169	29998	GLTSCR1	19	48111453	48206533	brown	brown	0.09598	-0.406554	0.616248	-0.581966	0.559061	0.0960347	0.0472344	-0.00103821	-0.105412	-0.0884542	-0.401834	-0.135083	-0.369299
ENSG00000063176	ENSG00000063176	56848	SPHK2	19	49122548	49133974	turquoise	turquoise	0.47304	-0.502011	0.412701	-0.423737	0.436332	0.150467	-0.116537	-0.0770012	-0.122114	-0.0827032	-0.143112	0.245653	-0.148741
ENSG00000063177	ENSG00000063177	6141	RPL18	19	49118585	49122793	magenta	magenta	-0.285979	0.421829	-0.390605	0.168265	-0.229112	0.360552	-0.0399072	0.121207	0.862151	0.228176	0.494506	0.381563	-0.109309
ENSG00000063180	ENSG00000063180	770	CA11	19	49141199	49149569	grey	grey	0.253149	-0.430912	0.347001	-0.244705	0.30817	0.147086	-0.112321	0.177294	-0.227347	-0.151855	-0.319622	-0.050319	0.0723242
ENSG00000063241	ENSG00000063241	79763	ISOC2	19	55964352	55973710	turquoise	turquoise	0.693416	-0.60929	0.292111	-0.405941	0.416258	0.318359	-0.340608	0.0384342	0.0379603	0.0658361	-0.263414	0.206112	-0.0495167
ENSG00000063244	ENSG00000063244	11338	U2AF2	19	56165512	56186081	grey	grey	-0.274769	0.153303	-0.0517911	0.150787	-0.214156	0.093094	-0.0646228	0.254928	0.0322745	0.0745295	-0.0104083	-0.166077	0.0492547
ENSG00000063245	ENSG00000063245	29924	EPN1	19	56186592	56221224	green	green	0.434631	-0.490853	0.269848	-0.422422	0.645013	0.0711973	-0.00543823	-0.0279279	0.0737268	-0.135679	-0.208028	0.159091	-0.0865659
ENSG00000063515	ENSG00000063515	2928	GSC2	22	19136089	19137796	grey	grey	-0.0860232	0.0328838	0.221544	-0.284187	0.227503	0.126487	0.174631	-0.0560775	0.0909465	-0.0434333	-0.0474288	-0.0185964	-0.330704
ENSG00000063601	ENSG00000063601	8776	MTMR1	X	149861435	149933576	grey	grey	-0.136381	0.325473	-0.36462	0.441508	-0.394788	-0.0114063	-0.178623	0.180255	0.056857	0.252085	0.241965	0.0854277	0.272285
ENSG00000063660	ENSG00000063660	2817	GPC1	2	241375088	241407493	pink	pink	-0.332152	0.116364	0.0549035	-0.147263	0.0341358	0.303849	-0.0442945	0.4153	0.207829	0.164802	-0.0299792	-0.0621296	-0.22518
ENSG00000063854	ENSG00000063854	3029	HAGH	16	1845621	1877195	turquoise	turquoise	0.693301	-0.725689	0.362525	-0.429279	0.513929	0.10091	-0.14975	-0.00183072	-0.193137	-0.345537	-0.1823	0.363487	0.0724092
ENSG00000063978	ENSG00000063978	6047	RNF4	4	2463947	2627047	pink	pink	0.0439288	-0.0236537	-0.131754	0.262661	-0.168484	-0.216068	-0.187971	0.528511	0.105753	0.0940145	-0.00621355	0.00127534	0.402288
ENSG00000064012	ENSG00000064012	841	CASP8	2	202098166	202152434	blue	blue	-0.252478	0.608427	-0.56753	0.607628	-0.597738	-0.138759	0.0704269	-0.136622	0.0641701	0.25056	0.420842	0.0690262	0.230388
ENSG00000064042	ENSG00000064042	22998	LIMCH1	4	41361624	41702061	black	black	-0.316283	0.40325	-0.288753	0.276275	-0.28238	-0.153949	0.511455	-0.376589	-0.121805	-0.273949	0.142235	-0.113627	0.073681
ENSG00000064102	ENSG00000064102	55726	ASUN	12	27058114	27091259	blue	blue	-0.212564	0.511486	-0.489734	0.57459	-0.615922	-0.0665683	-0.00379365	-0.0552234	0.0613514	0.148395	0.514612	0.220468	0.263447
ENSG00000064115	ENSG00000064115	51768	TM7SF3	12	27126128	27167367	turquoise	turquoise	0.43236	-0.378915	0.154275	-0.107638	0.216057	-0.180136	-0.00637759	-0.0608268	-0.207419	-0.268669	-0.174845	0.0116038	0.184836
ENSG00000064199	ENSG00000064199	53340	SPA17	11	124543694	124567414	grey	grey	0.0941814	0.221982	-0.332008	0.289677	-0.212558	0.226794	-0.498196	0.0430834	0.199278	0.53669	0.481109	0.46097	0.0968891
ENSG00000064201	ENSG00000064201	10077	TSPAN32	11	2323227	2339430	brown	brown	0.0139727	-0.306108	0.674668	-0.575367	0.455045	-0.108834	0.295533	-0.140144	-0.239753	-0.153513	-0.485187	-0.340139	-0.448814
ENSG00000064205	ENSG00000064205	8839	WISP2	20	43343485	43357150	green	green	0.290551	-0.46434	0.495527	-0.532866	0.64313	-0.0239693	0.0808337	-0.144592	-0.134159	-0.151885	-0.313832	-0.00875073	-0.254194
ENSG00000064225	ENSG00000064225	10402	ST3GAL6	3	98451080	98540045	turquoise	turquoise	0.327485	-0.256516	-0.148707	0.256868	-0.113771	-0.0339842	-0.0838177	0.114022	-0.265239	-0.404102	0.0774157	0.2339	0.534627
ENSG00000064270	ENSG00000064270	9914	ATP2C2	16	84402133	84497793	grey	grey	0.372136	-0.386461	0.355431	-0.232215	0.35	-0.0269188	-0.215306	-0.0684046	-0.125467	0.110973	-0.231375	0.0267717	-0.0252304
ENSG00000064300	ENSG00000064300	4804	NGFR	17	47572655	47592379	grey	grey	-0.14012	-0.0619962	0.275432	-0.248806	0.301157	-0.0632028	0.210357	0.0501759	0.032162	-0.0774558	-0.15659	-0.0981474	-0.215009
ENSG00000064309	ENSG00000064309	50937	CDON	11	125825691	125933230	grey	grey	0.071581	-0.348558	0.501035	-0.476678	0.433161	-0.143839	0.222131	-0.146839	-0.234449	-0.249219	-0.371653	-0.17195	-0.261112
ENSG00000064313	ENSG00000064313	6873	TAF2	8	120743015	120845103	salmon	salmon	0.229866	0.0284503	-0.383703	0.522425	-0.240047	-0.111164	-0.187631	0.180941	-0.0833308	-0.108217	0.266275	0.260277	0.647968
ENSG00000064393	ENSG00000064393	28996	HIPK2	7	139246316	139477577	grey	grey	0.213076	-0.304673	0.223495	-0.228568	0.114365	0.0188893	-0.163266	-0.167325	-0.24987	-0.0583247	-0.167067	-0.0425965	-0.136431
ENSG00000064419	ENSG00000064419	23534	TNPO3	7	128594948	128695198	grey	grey	-0.0458894	0.0989833	-0.14135	0.126227	-0.1539	0.124723	-0.110729	-0.361416	-0.0514326	0.0632361	0.142634	0.0893858	-0.00262309
ENSG00000064489	ENSG00000064489	729991	MEF2BNB-MEF2B	19	19256376	19302967	brown	brown	0.231429	-0.487798	0.662691	-0.522382	0.573432	-0.062654	-0.06814	0.028451	0.0147161	-0.0155142	-0.388464	-0.0924698	-0.256021
ENSG00000064490	ENSG00000064490	8625	RFXANK	19	19303008	19312678	blue	blue	-0.243816	0.493672	-0.566875	0.258404	-0.302051	0.699112	0.029357	-0.118631	0.49967	0.15944	0.505236	0.306959	-0.0689275
ENSG00000064545	ENSG00000064545	54929	TMEM161A	19	19229978	19249322	grey	grey	0.140699	-0.179201	0.237179	-0.45013	0.353755	0.431461	0.00917472	-0.276839	0.166687	0.109407	-0.183882	0.038033	-0.424216
ENSG00000064547	ENSG00000064547	9170	LPAR2	19	19734477	19739739	grey	grey	-0.108595	-0.00453301	0.102549	-0.246464	0.15728	0.226261	0.0104565	0.138752	0.340157	0.193301	-0.0803595	-0.0151928	-0.274
ENSG00000064601	ENSG00000064601	5476	CTSA	20	44518783	44527459	purple	purple	0.183986	0.098164	-0.0028282	-0.00997812	-0.0712483	-0.0051094	-0.168385	-0.0976655	-0.282315	0.343107	0.187229	0.141793	-0.115346
ENSG00000064607	ENSG00000064607	10147	SUGP2	19	19101697	19144832	grey	grey	-0.223637	0.355132	-0.332522	0.242487	-0.279743	0.273255	-0.0604296	-0.0778364	0.122126	0.172807	0.31438	0.194416	0.0051658
ENSG00000064651	ENSG00000064651	6558	SLC12A2	5	127419458	127525380	grey	grey	0.127095	-0.267414	0.480365	-0.379	0.34528	-0.225872	0.1081	0.0552735	-0.110358	-0.0414205	-0.183135	-0.0168745	-0.207076
ENSG00000064652	ENSG00000064652	28966	SNX24	5	122179134	122365049	yellow	yellow	-0.056883	0.247828	-0.394671	0.568025	-0.411051	0.0525662	-0.125853	0.0976457	-0.04681	0.0203208	0.298529	0.129378	0.478257
ENSG00000064655	ENSG00000064655	2139	EYA2	20	45523263	45817492	turquoise	turquoise	0.405949	-0.467532	0.278234	-0.200483	0.212805	-0.0546563	-0.231775	0.0892645	-0.0712448	0.022897	-0.293489	0.0486311	0.119907
ENSG00000064666	ENSG00000064666	1265	CNN2	19	1026298	1039068	grey	grey	-0.103042	-0.162234	0.298534	-0.355267	0.207332	0.262548	-0.107809	0.303016	0.0736582	0.0201946	-0.156533	-0.0495107	-0.306068
ENSG00000064687	ENSG00000064687	10347	ABCA7	19	1040102	1065571	grey	grey	-0.127289	0.0044466	0.128723	-0.366172	0.298532	0.307601	0.336218	-0.116046	0.231264	-0.150331	0.00929724	0.109475	-0.381573
ENSG00000064692	ENSG00000064692	9627	SNCAIP	5	121647049	121799914	grey	grey	-0.0856289	-0.208333	0.470037	-0.396901	0.31826	-0.249096	0.432005	-0.0842729	-0.111366	-0.217962	-0.402482	-0.304961	-0.267414
ENSG00000064726	ENSG00000064726	53339	BTBD1	15	83685174	83736106	yellow	yellow	-0.173904	0.344151	-0.471852	0.534964	-0.436134	0.0510367	-0.135602	0.216971	-0.0941607	0.000807132	0.391541	0.132521	0.385171
ENSG00000064763	ENSG00000064763	55711	FAR2	12	29302036	29493913	blue	blue	-0.553035	0.495069	-0.157053	0.195933	-0.310663	-0.304014	0.516317	-0.126403	-0.0313064	-0.185925	0.0333234	-0.365215	-0.0684309
ENSG00000064787	ENSG00000064787	8537	BCAS1	20	52553316	52687304	grey	grey	0.272593	-0.362964	0.368099	-0.452522	0.561609	-0.0158421	0.0878886	-0.209085	0.032602	-0.100552	-0.248874	0.0490184	-0.239232
ENSG00000064835	ENSG00000064835	5449	POU1F1	3	87308554	87325737	grey	grey	-0.00683647	-0.0698707	0.132902	-0.163997	0.182068	0.000451247	0.0614977	-0.148649	-0.0369706	0.0013006	-0.0841099	-0.0583952	-0.160653
ENSG00000064886	ENSG00000064886	1117	CHI3L2	1	111743393	111786062	grey	grey	0.0256787	-0.206764	0.427481	-0.418222	0.366307	-0.00917602	0.00174687	0.0331498	-0.0322683	0.0465585	-0.249129	-0.0975923	-0.372934
ENSG00000064932	ENSG00000064932	22904	SBNO2	19	1107636	1174282	brown	brown	-0.0128815	-0.28945	0.726989	-0.663303	0.512577	-0.0175534	0.184499	-0.0150957	-0.13135	-0.0563212	-0.398642	-0.21087	-0.568611
ENSG00000064933	ENSG00000064933	5378	PMS1	2	190649107	190742355	yellow	yellow	-0.268832	0.549306	-0.485893	0.630455	-0.617059	-0.122425	-0.0415031	-0.0180396	0.113275	0.313252	0.369813	0.0540087	0.286899
ENSG00000064961	ENSG00000064961	10362	HMG20B	19	3572775	3579086	red	red	0.171536	-0.0142449	-0.191213	-0.0103715	0.108867	0.581497	-0.127501	-0.0272779	0.175896	0.0717843	0.281035	0.413953	-0.00906953
ENSG00000064989	ENSG00000064989	10203	CALCRL	2	188207856	188313187	blue	blue	-0.398763	0.365813	-0.10381	0.192999	-0.246548	-0.263722	0.481823	-0.339473	-0.214497	-0.1838	0.0310461	-0.291129	-0.0015952
ENSG00000064995	ENSG00000064995	6882	TAF11	6	34845555	34855866	yellow	yellow	-0.233272	0.365616	-0.492015	0.485214	-0.424301	0.0913828	0.22548	0.151349	0.033537	-0.219902	0.411863	0.239735	0.399078
ENSG00000064999	ENSG00000064999	23294	ANKS1A	6	34857042	35059179	grey	grey	-0.0182593	0.191418	-0.3443	0.228246	-0.210226	0.211891	0.0901496	-0.409771	-0.118772	-0.0463475	0.213681	0.172495	0.135663
ENSG00000065000	ENSG00000065000	8943	AP3D1	19	2100988	2164464	grey	grey	0.015167	0.126194	-0.184507	0.120479	-0.165862	0.271081	-0.145123	0.0988291	-0.0274321	0.205225	0.341096	0.407354	0.0709141
ENSG00000065029	ENSG00000065029	7629	ZNF76	6	35226686	35263762	grey	grey	0.191639	-0.444837	0.368217	-0.509215	0.480522	0.447668	-0.010571	0.128031	0.218133	-0.230169	-0.236728	0.110866	-0.246119
ENSG00000065054	ENSG00000065054	9351	SLC9A3R2	16	2075357	2089027	grey	grey	-0.166031	0.13275	-0.0384371	-0.136132	0.178968	0.278025	0.523773	-0.356013	-0.0136792	-0.360185	0.0847467	0.0412747	-0.195773
ENSG00000065057	ENSG00000065057	4913	NTHL1	16	2089816	2097867	red	red	0.0803872	-0.103926	-0.0420842	-0.182226	0.173694	0.666041	0.128414	-0.245071	0.182499	-0.204541	0.0427559	0.173025	-0.151152
ENSG00000065135	ENSG00000065135	2773	GNAI3	1	110091233	110136975	blue	blue	-0.281231	0.51861	-0.596735	0.585033	-0.462503	0.0743297	-0.082836	0.138516	0.0923037	0.190235	0.486901	0.180211	0.276603
ENSG00000065150	ENSG00000065150	3843	IPO5	13	98605912	98676551	magenta	magenta	0.0857311	0.029113	-0.124504	0.0388542	-0.0557597	0.218614	-0.283676	0.0728405	0.406633	0.311359	0.0376557	0.07159	-0.0702297
ENSG00000065154	ENSG00000065154	4942	OAT	10	126085872	126107545	turquoise	turquoise	0.581869	-0.420588	-0.0292181	0.176325	0.0480745	-0.202922	-0.245061	0.0838645	-0.0660693	-0.106411	-0.108941	0.190797	0.559842
ENSG00000065183	ENSG00000065183	10885	WDR3	1	118472343	118509165	blue	blue	-0.277158	0.422036	-0.379887	0.428213	-0.394339	-0.0605082	0.0609703	-0.133614	0.143497	0.0825927	0.338065	0.0970956	0.184146
ENSG00000065243	ENSG00000065243	5586	PKN2	1	89149905	89301938	grey	grey	-0.079909	0.0728252	-0.172083	0.311664	-0.234466	-0.201744	0.0827989	-0.0399214	-0.170097	-0.137247	-0.134597	-0.300125	0.290343
ENSG00000065268	ENSG00000065268	57418	WDR18	19	983174	994569	red	red	0.197973	-0.0988935	-0.0926577	-0.126714	0.0928737	0.490833	0.0189655	-0.255003	0.277888	0.0186342	0.0444341	0.252953	-0.0863
ENSG00000065308	ENSG00000065308	9697	TRAM2	6	52362200	52441713	grey	grey	-0.195462	0.177031	-0.114415	0.0783036	-0.197534	0.135979	-0.00503956	0.0254632	-0.169049	-0.0291892	0.111676	-0.0777697	-0.0982205
ENSG00000065320	ENSG00000065320	9423	NTN1	17	8924859	9147317	brown	brown	0.0255466	-0.242001	0.516876	-0.41743	0.415725	0.00994804	0.00775851	0.0869181	-0.0391492	0.000528992	-0.219793	-0.0590756	-0.315462
ENSG00000065325	ENSG00000065325	9340	GLP2R	17	9725523	9795419	brown	brown	0.23024	-0.386454	0.529553	-0.425798	0.53959	-0.289708	0.0593246	-0.157509	-0.168299	-0.0488357	-0.373818	-0.1234	-0.210951
ENSG00000065328	ENSG00000065328	55388	MCM10	10	13203554	13253104	grey	grey	0.0667539	-0.140512	0.311434	-0.183476	0.131409	-0.230911	-0.0476166	-0.0559791	-0.0850193	0.0260732	-0.254934	-0.239723	-0.1552
ENSG00000065357	ENSG00000065357	1606	DGKA	12	56321103	56347811	grey	grey	-0.162388	-0.060131	0.368635	-0.450418	0.452732	-0.0807091	0.448816	-0.139119	0.0498822	-0.164356	-0.188126	-0.134232	-0.430932
ENSG00000065361	ENSG00000065361	2065	ERBB3	12	56473641	56497289	turquoise	turquoise	0.60823	-0.390566	0.0876549	-0.0136131	0.195504	-0.28669	-0.302037	-0.15735	-0.172281	0.0924489	-0.262297	-0.0649101	0.207778
ENSG00000065371	ENSG00000065371	54763	ROPN1	3	123687368	123711025	grey	grey	0.0750829	-0.260545	0.440853	-0.448741	0.422623	0.138674	0.13249	-0.106703	0.0491418	-0.168913	-0.202756	-0.0125927	-0.319363
ENSG00000065427	ENSG00000065427	3735	KARS	16	75661622	75682541	blue	blue	-0.320735	0.407657	-0.393196	0.324079	-0.396739	0.451375	0.0262808	-0.152341	0.29141	0.139065	0.289278	0.0635002	0.0417627
ENSG00000065457	ENSG00000065457	23536	ADAT1	16	75630879	75657198	grey	grey	-0.28988	0.301402	-0.29883	0.30309	-0.271354	0.0437819	0.192697	-0.12527	-0.173426	-0.0906904	0.0807036	-0.180319	0.148128
ENSG00000065485	ENSG00000065485	102465667	PDIA5	3	122785909	122944074	blue	blue	-0.509817	0.632644	-0.375	0.263125	-0.317971	0.121085	0.487096	-0.421901	-0.00169002	-0.131646	0.406982	-0.00234375	-0.150788
ENSG00000065491	ENSG00000065491	55633	TBC1D22B	6	37225548	37300746	grey	grey	0.114058	-0.217295	0.332879	-0.241919	0.217892	-0.209551	-0.013363	-0.0146348	-0.207763	-0.0492341	-0.204425	-0.107809	-0.127598
ENSG00000065518	ENSG00000065518	4710	NDUFB4	3	120315156	120321347	tan	tan	0.0545016	-0.0106962	-0.165542	0.136495	-0.0132549	0.221327	-0.227115	0.0895913	0.225375	0.00584007	0.517593	0.656665	0.19051
ENSG00000065526	ENSG00000065526	23013	SPEN	1	16174359	16266955	grey	grey	-0.0172526	-0.0340926	0.0533057	0.036726	-0.0309998	-0.053721	0.236236	0.100354	-0.35611	-0.165577	-0.157267	-0.141421	0.119101
ENSG00000065534	ENSG00000065534	4638	MYLK	3	123328896	123603178	grey	grey	-0.305581	0.324573	-0.280098	0.143674	-0.201022	-0.102059	0.303074	-0.271092	-0.102442	-0.284832	0.179383	-0.108648	-0.074996
ENSG00000065548	ENSG00000065548	55854	ZC3H15	2	187350883	187374090	yellow	yellow	-0.0222827	0.350424	-0.521017	0.500076	-0.45969	-0.0687976	-0.159959	-0.00106175	0.169584	0.101281	0.532852	0.341616	0.273033
ENSG00000065559	ENSG00000065559	6416	MAP2K4	17	11924141	12047147	grey	grey	0.101539	0.161102	-0.355857	0.447085	-0.254975	-0.0732815	-0.172267	0.197057	-0.133092	0.147506	0.222858	0.0819962	0.378966
ENSG00000065600	ENSG00000065600	55248	TMEM206	1	212537273	212588243	brown	brown	0.0614989	-0.322164	0.540524	-0.390024	0.368325	-0.0720842	0.0718758	-0.0898536	-0.166001	-0.172444	-0.329517	-0.208923	-0.225067
ENSG00000065609	ENSG00000065609	9892	SNAP91	6	84262599	84419410	grey	grey	-0.0468933	-0.168444	0.434547	-0.3502	0.242784	-0.117555	-0.00882982	0.020802	-0.012649	0.0504063	-0.214559	-0.137556	-0.31655
ENSG00000065613	ENSG00000065613	9748	SLK	10	105726959	105788991	grey	grey	0.0364625	-0.0703306	-0.103882	0.290232	-0.258417	-0.192974	-0.103217	0.111046	-0.261123	-0.24775	-0.0712312	-0.120004	0.414856
ENSG00000065615	ENSG00000065615	51167	CYB5R4	6	84569362	84677143	blue	blue	-0.330077	0.548289	-0.353935	0.482274	-0.523819	-0.0483739	0.0521804	0.0320426	0.00282099	0.177399	0.424167	0.0413057	0.129981
ENSG00000065618	ENSG00000065618	1308	COL17A1	10	105791044	105845760	grey	grey	0.00969021	-0.244869	0.455904	-0.505675	0.553217	0.145487	0.211202	-0.0981665	0.00607344	-0.194554	-0.180407	-0.0353946	-0.406464
ENSG00000065665	ENSG00000065665	55176	SEC61A2	10	12171636	12211960	grey	grey	-0.160338	0.0183232	0.289415	-0.245325	0.169413	0.00418944	0.22534	-0.0359717	-0.213782	0.0417571	-0.154343	-0.18234	-0.320704
ENSG00000065675	ENSG00000065675	5588	PRKCQ	10	6469105	6622263	grey	grey	-0.0686392	-0.0743369	0.317461	-0.194732	0.13922	-0.244574	-0.104807	0.0060809	0.046625	0.333747	-0.254105	-0.213929	-0.237036
ENSG00000065717	ENSG00000065717	7089	TLE2	19	2997636	3047633	grey	grey	-0.350615	0.065251	0.193939	-0.238666	0.264629	0.0199774	0.446533	-0.167982	0.16658	-0.197454	-0.100738	-0.158824	-0.282275
ENSG00000065802	ENSG00000065802	51665	ASB1	2	239335383	239360891	grey	grey	0.0351692	-0.278381	0.346469	-0.240173	0.126006	0.219255	-0.256274	0.164383	-0.226393	-0.00512306	-0.263075	-0.165457	-0.163744
ENSG00000065833	ENSG00000065833	4199	ME1	6	83920108	84140797	grey	grey	-0.326557	0.307151	-0.187405	0.397323	-0.382714	-0.148588	-0.109064	0.16152	-0.173838	0.018688	0.264125	-0.0224111	0.226996
ENSG00000065882	ENSG00000065882	23216	TBC1D1	4	37892708	38140796	red	red	0.139229	-0.0566867	-0.0792135	0.00497272	0.0583744	0.407327	-0.0521698	-0.117005	-0.0116024	0.0350091	0.0660974	0.134595	0.0413469
ENSG00000065883	ENSG00000065883	8621	CDK13	7	39989636	40136733	grey	grey	-0.263498	0.335463	-0.271448	0.249742	-0.360966	-0.0908773	0.0844108	0.00912469	-0.0412931	0.0600342	0.167462	-0.0117265	0.0609213
ENSG00000065911	ENSG00000065911	10797	MTHFD2	2	74425689	74444692	blue	blue	-0.421261	0.501932	-0.377094	0.390985	-0.47292	0.0702713	-0.170283	0.276513	0.116258	0.31792	0.244663	-0.0810848	0.0661652
ENSG00000065923	ENSG00000065923	84679	SLC9A7	X	46464753	46618490	grey	grey	0.137498	-0.364414	0.457211	-0.402952	0.374882	-0.0713659	-0.0853356	0.0813981	-0.239822	-0.00367956	-0.374609	-0.186566	-0.216764
ENSG00000065970	ENSG00000065970	55810	FOXJ2	12	8185299	8208099	grey	grey	-0.211815	0.02438	0.127662	-0.218292	0.225209	0.100378	0.375942	-0.302984	-0.145347	-0.167751	-0.324243	-0.423171	-0.301698
ENSG00000065978	ENSG00000065978	4904	YBX1	1	43148098	43168020	grey	grey	-0.227592	0.431647	-0.463778	0.409674	-0.252377	0.088413	0.0737445	0.033085	0.404493	0.0973861	0.579742	0.409631	0.218546
ENSG00000065989	ENSG00000065989	5141	PDE4A	19	10527449	10580305	grey	grey	-0.339314	0.155309	0.103322	-0.0426189	-0.0583695	-0.0400142	0.127959	-0.104012	-0.15533	-0.0715722	-0.0704551	-0.181282	-0.183179
ENSG00000066027	ENSG00000066027	5525	PPP2R5A	1	212458879	212535200	grey	grey	-0.368008	0.246701	-0.076363	0.162099	-0.261155	-0.168115	0.0557945	0.0703684	-0.0370571	0.0720353	0.0807221	-0.0996846	-0.00946211
ENSG00000066032	ENSG00000066032	1496	CTNNA2	2	79412357	80875905	brown	brown	0.241429	-0.426733	0.578343	-0.586782	0.537328	-0.00317733	-0.0266274	-0.0487606	-0.149075	-0.021029	-0.365707	-0.10543	-0.410534
ENSG00000066044	ENSG00000066044	1994	ELAVL1	19	8023463	8070543	grey	grey	-0.160174	0.423106	-0.572289	0.440345	-0.416206	0.385019	-0.0984279	0.152702	0.22058	0.277266	0.336561	0.0955894	0.18417
ENSG00000066056	ENSG00000066056	7075	TIE1	1	43766664	43788779	blue	blue	-0.48601	0.501026	-0.170284	0.103773	-0.208987	-0.138275	0.685683	-0.329361	-0.169411	-0.182142	0.133627	-0.169527	-0.193916
ENSG00000066117	ENSG00000066117	6602	SMARCD1	12	50478755	50494495	brown	brown	0.333714	-0.51809	0.582161	-0.483617	0.557919	-0.235543	-0.222301	0.136343	-0.0890317	0.0927411	-0.416522	-0.109202	-0.200563
ENSG00000066135	ENSG00000066135	9682	KDM4A	1	44115829	44171186	grey	grey	0.041772	-0.0464296	0.155059	-0.174536	0.106461	-0.33249	0.0984181	-0.381622	-0.0720194	-0.0554763	-0.103792	-0.144902	-0.233486
ENSG00000066136	ENSG00000066136	4802	NFYC	1	41157320	41237275	grey	grey	-0.18508	0.329179	-0.294687	0.153862	-0.299186	0.194959	0.34277	-0.389543	-0.115668	-0.111177	0.18621	0.0183537	-0.0764624
ENSG00000066230	ENSG00000066230	6550	SLC9A3	5	473425	524447	grey	grey	0.256652	-0.396381	0.385643	-0.39105	0.475125	-0.0355869	0.0837331	-0.140227	-0.111939	-0.131757	-0.311993	-0.0854875	-0.139152
ENSG00000066279	ENSG00000066279	259266	ASPM	1	197053258	197115824	grey	grey	-0.248756	0.313538	0.00672713	0.00783151	-0.0997941	-0.142232	-0.0111932	0.00731078	0.170862	0.33695	0.118176	-0.0714149	-0.255282
ENSG00000066294	ENSG00000066294	8832	CD84	1	160510885	160549306	grey	grey	-0.365172	0.167053	0.299135	-0.133983	-0.0506421	-0.405194	0.232814	0.00091019	-0.223106	0.0212409	-0.311144	-0.528774	-0.271372
ENSG00000066322	ENSG00000066322	102466723	ELOVL1	1	43829068	43833696	blue	blue	-0.397826	0.438765	-0.329474	0.173454	-0.286028	0.636962	0.0662319	0.0736652	0.203623	0.0640982	0.519622	0.33169	-0.0759136
ENSG00000066336	ENSG00000066336	6688	SPI1	11	47376411	47400127	grey	grey	-0.159908	-0.0088359	0.315441	-0.42988	0.436255	0.177677	0.396393	-0.115533	0.0116818	-0.191065	-0.0526118	-0.0112757	-0.434785
ENSG00000066382	ENSG00000066382	744	MPPED2	11	30406040	30608419	black	black	-0.122213	0.200567	-0.184767	0.18517	-0.201316	-0.130385	0.356736	-0.356286	-0.0216631	-0.033673	-0.0600062	-0.195088	0.0517796
ENSG00000066405	ENSG00000066405	51208	CLDN18	3	137717577	137752494	brown	brown	0.104154	-0.393888	0.596254	-0.481002	0.398224	-0.129424	0.0761903	-0.0267669	-0.281328	-0.176606	-0.439134	-0.322052	-0.299149
ENSG00000066422	ENSG00000066422	27107	ZBTB11	3	101367733	101396339	grey	grey	0.0664223	0.206911	-0.372052	0.450274	-0.3891	-0.00039728	-0.011038	0.0211659	-0.146534	-0.146848	0.312157	0.199966	0.355195
ENSG00000066427	ENSG00000066427	4287	ATXN3	14	92524896	92572965	blue	blue	-0.290062	0.422584	-0.283475	0.299079	-0.428845	-0.0196035	0.173841	-0.0802966	0.0274789	0.0385597	0.288748	0.0652299	0.0299557
ENSG00000066455	ENSG00000066455	9950	GOLGA5	14	93260576	93306308	grey	grey	0.017014	0.120565	-0.41485	0.384093	-0.303169	0.347141	-0.109283	-0.0590182	-0.00680931	-0.031251	0.176676	0.0492891	0.347385
ENSG00000066468	ENSG00000066468	2263	FGFR2	10	123237848	123357972	purple	purple	0.0240389	0.030848	-0.129005	0.192882	-0.146783	0.0441076	-0.446644	0.147869	-0.0644719	0.467	-0.00953301	-0.0358343	0.13362
ENSG00000066557	ENSG00000066557	55631	LRRC40	1	70610488	70671303	yellow	yellow	0.113431	0.193433	-0.518856	0.699145	-0.50616	-0.126919	-0.227034	0.250327	0.112617	0.140312	0.285588	0.163538	0.701854
ENSG00000066583	ENSG00000066583	51015	ISOC1	5	128430444	128449721	turquoise	turquoise	0.505736	-0.334411	-0.04649	0.245248	0.0239124	-0.0920897	-0.348623	0.15705	-0.0435985	0.0703162	-0.075791	0.129832	0.514695
ENSG00000066629	ENSG00000066629	2009	EML1	14	100204030	100408397	blue	blue	-0.419145	0.503479	-0.389121	0.33236	-0.424148	-0.127553	0.477825	-0.266104	-0.184955	-0.189112	0.184327	-0.186254	0.0557951
ENSG00000066651	ENSG00000066651	60487	TRMT11	6	126307576	126360422	salmon	salmon	0.278128	-0.0770112	-0.297391	0.484547	-0.323132	-0.0708407	-0.328795	0.444695	-0.108191	-0.0903835	0.181923	0.194764	0.658657
ENSG00000066654	ENSG00000066654	55623	THUMPD1	16	20744986	20753406	yellow	yellow	-0.208281	0.308919	-0.329169	0.455246	-0.359871	-0.247118	0.0781636	-0.32041	0.0491405	0.0189335	0.219921	-0.000398967	0.260624
ENSG00000066739	ENSG00000066739	55102	ATG2B	14	96747595	96830207	yellow	yellow	0.00269266	0.218042	-0.371729	0.444784	-0.315565	-0.132104	0.00961894	-0.0567939	-0.218344	0.0606839	0.146081	0.0175923	0.374081
ENSG00000066777	ENSG00000066777	10565	ARFGEF1	8	68085747	68255912	grey	grey	-0.121332	0.303752	-0.374247	0.44815	-0.413301	0.0881625	-0.0445389	-0.260984	-0.0647698	0.0730578	0.141689	-0.117482	0.2086
ENSG00000066855	ENSG00000066855	9650	MTFR1	8	66556969	66683496	turquoise	turquoise	0.692863	-0.480168	0.0162131	0.137761	0.0931156	-0.0819081	-0.459106	0.133783	-0.106031	0.0599148	-0.195747	0.0795196	0.503635
ENSG00000066923	ENSG00000066923	10734	STAG3	7	99775186	99819111	brown	brown	-0.15446	-0.18429	0.580629	-0.514289	0.407364	-0.0920246	0.319981	-0.0508281	-0.0779772	-0.152937	-0.320687	-0.213837	-0.435649
ENSG00000066926	ENSG00000066926	2235	FECH	18	55215515	55254004	turquoise	turquoise	0.267026	-0.1695	-0.0891321	0.122171	0.0755644	-0.0358656	-0.269366	-0.139754	0.0273801	0.127329	0.0175563	0.162757	0.222506
ENSG00000066933	ENSG00000066933	4649	MYO9A	15	72114632	72410918	grey	grey	0.124964	-0.232434	0.167573	-0.18438	0.37814	-0.141822	0.0476967	-0.128397	-0.153707	-0.0832745	-0.130276	-0.00489035	-0.0528624
ENSG00000067048	ENSG00000067048	8653	DDX3Y	Y	15016019	15032390	grey	grey	-0.00595409	-0.0020296	-0.0202931	0.00656743	0.0326268	0.0960703	0.0897691	0.0120698	-0.0885709	0.0363244	-0.0327035	-0.055143	0.00328237
ENSG00000067057	ENSG00000067057	5214	PFKP	10	3108525	3179904	blue	blue	-0.24347	0.414643	-0.314262	0.229007	-0.354464	0.00991215	-0.36572	0.362403	0.328167	0.6754	0.282531	0.0922932	-0.0751128
ENSG00000067064	ENSG00000067064	3422	IDI1	10	1085848	1095110	pink	pink	0.118272	-0.198192	0.0927953	0.00897362	0.063521	0.149742	-0.241582	0.527849	-0.0951907	-0.0411026	0.12374	0.235451	0.176218
ENSG00000067066	ENSG00000067066	6672	SP100	2	231280657	231408805	blue	blue	-0.386642	0.578378	-0.463348	0.473524	-0.560147	-0.00497559	0.326346	-0.284484	-0.0972854	-0.101685	0.355492	0.0268956	0.13145
ENSG00000067082	ENSG00000067082	1316	KLF6	10	3818188	3827473	pink	pink	-0.0477014	-0.140334	0.0761596	-0.116627	0.0910802	0.0917162	-0.175558	0.767106	0.121802	-0.0552349	-0.0519497	-0.00806238	0.0461625
ENSG00000067113	ENSG00000067113	8611	PPAP2A	5	54720682	54830878	blue	blue	-0.417573	0.57675	-0.461914	0.385469	-0.382943	0.01554	0.45509	-0.343713	-0.0363223	-0.117401	0.375141	-0.000805309	0.0711509
ENSG00000067141	ENSG00000067141	4756	NEO1	15	73344051	73597547	grey	grey	0.102793	-0.0992528	0.0659876	-0.0576521	0.00845491	-0.0515523	0.0827963	-0.00147773	-0.284641	-0.186363	-0.143798	-0.0662235	0.0563814
ENSG00000067167	ENSG00000067167	23471	TRAM1	8	71485677	71520622	blue	blue	-0.598413	0.764508	-0.561246	0.6519	-0.597489	-0.0535031	0.0549667	-0.0222206	0.0790183	0.275885	0.497924	-0.00635305	0.196188
ENSG00000067177	ENSG00000067177	5255	PHKA1	X	71798664	71934167	grey	grey	0.303757	-0.253978	0.342246	-0.187551	0.142936	-0.198752	-0.224805	-0.172878	-0.243248	0.0866388	-0.146187	-0.00350841	-0.114122
ENSG00000067182	ENSG00000067182	7132	TNFRSF1A	12	6437923	6451280	pink	pink	-0.0952967	0.111939	-0.165995	0.0932392	-0.133853	0.228129	-0.238018	0.699381	0.0950376	0.167431	0.145556	0.0879139	0.0853678
ENSG00000067191	ENSG00000067191	782	CACNB1	17	37329709	37353956	brown	brown	0.103723	-0.37729	0.620914	-0.523497	0.448466	-0.0649062	0.0721182	-0.0254711	-0.150066	-0.138546	-0.347643	-0.140074	-0.363645
ENSG00000067208	ENSG00000067208	7813	EVI5	1	92974253	93257961	yellow	yellow	-0.0590455	0.204092	-0.386186	0.498985	-0.409118	-0.140689	-0.0404031	0.174379	-0.0803502	-0.0465216	0.155538	0.0238707	0.485674
ENSG00000067221	ENSG00000067221	9399	STOML1	15	74275547	74286963	red	red	-0.372572	0.275854	-0.048514	-0.158452	0.0240921	0.489987	0.387615	-0.317464	0.248184	-0.146453	0.188024	0.0822182	-0.373099
ENSG00000067225	ENSG00000067225	5315	PKM	15	72491370	72524164	purple	purple	-0.265078	0.357352	-0.194123	0.148543	-0.183964	0.196634	-0.267508	0.272653	0.272456	0.68259	0.191058	0.0417227	-0.1348
ENSG00000067248	ENSG00000067248	54505	DHX29	5	54552073	54603550	yellow	yellow	0.063996	0.259281	-0.571757	0.710617	-0.656452	-0.182209	-0.133967	-0.02241	-0.013658	-0.0236746	0.345992	0.191825	0.655758
ENSG00000067334	ENSG00000067334	30836	DNTTIP2	1	94333373	94345474	yellow	yellow	-0.129623	0.29693	-0.454989	0.447409	-0.441729	-0.0468181	0.0335695	0.0676038	0.164043	-0.127392	0.475114	0.349037	0.355463
ENSG00000067365	ENSG00000067365	79091	METTL22	16	8715540	8740081	grey	grey	0.0426334	-0.124868	0.173056	-0.240267	0.110119	0.402198	-0.00781714	0.00245993	0.106966	-0.151441	0.107393	0.254884	-0.189956
ENSG00000067369	ENSG00000067369	7158	TP53BP1	15	43699407	43802926	blue	blue	-0.561625	0.602072	-0.233822	0.147013	-0.34797	0.100828	0.134086	-0.0707999	0.0126182	0.25831	0.425517	0.102332	-0.299733
ENSG00000067445	ENSG00000067445	7216	TRO	X	54946895	54957864	grey	grey	-0.301069	0.371287	-0.189757	0.062374	-0.180044	0.157273	0.191618	-0.223944	0.245664	0.130092	0.313139	0.164839	-0.212115
ENSG00000067533	ENSG00000067533	51018	RRP15	1	218458629	218511325	blue	blue	-0.392543	0.494585	-0.434839	0.353304	-0.42663	0.143061	0.0614058	0.152641	0.241598	0.0348308	0.528483	0.298257	0.0609978
ENSG00000067560	ENSG00000067560	387	RHOA	3	49396578	49450431	blue	blue	-0.456966	0.626176	-0.584087	0.671189	-0.583399	-0.166928	0.140264	-0.0176647	0.0816102	0.086464	0.395067	-0.080378	0.356079
ENSG00000067596	ENSG00000067596	1659	DHX8	17	41561233	41621831	grey	grey	-0.374088	0.37222	-0.175951	0.0896004	-0.0979639	0.0765708	0.393993	-0.0214959	-0.0745725	-0.0650972	0.143766	-0.0443964	-0.0920374
ENSG00000067606	ENSG00000067606	5590	PRKCZ	1	1981909	2116834	turquoise	turquoise	0.533115	-0.418809	0.0511648	-0.237469	0.198717	0.463313	-0.210389	-0.101628	0.0703501	0.00164963	-0.192661	0.174259	0.035285
ENSG00000067646	ENSG00000067646	7544	ZFY	Y	2803112	2850547	grey	grey	0.086318	-0.177867	0.207497	-0.0471724	0.158281	-0.0478582	-0.0132924	0.00363619	-0.258534	-0.018861	-0.142014	-0.0876427	0.0700819
ENSG00000067704	ENSG00000067704	55699	IARS2	1	220267444	220321380	grey	grey	0.193598	0.134189	-0.352376	0.402319	-0.262702	-0.0217151	-0.137352	-0.0956641	-0.0140805	0.111841	0.216935	0.102585	0.309689
ENSG00000067715	ENSG00000067715	6857	SYT1	12	79257773	79845788	grey	grey	0.0675982	-0.211959	0.124816	-0.0175379	-0.0340762	-0.0927868	-0.0642836	0.221283	-0.0350631	-0.213102	-0.130645	-0.0769978	0.140061
ENSG00000067798	ENSG00000067798	89795	NAV3	12	78224685	78606790	grey	grey	-0.059725	-0.0364679	0.153903	-0.0839672	-0.0175488	-0.337132	-0.133418	0.198285	0.096971	0.125785	-0.141852	-0.166045	-0.0709692
ENSG00000067829	ENSG00000067829	3421	IDH3G	X	153051221	153059978	tan	tan	0.401379	-0.0645549	-0.253974	0.0891475	0.0313259	0.30998	-0.367779	0.0650738	0.26117	0.318475	0.42955	0.708264	0.179664
ENSG00000067836	ENSG00000067836	79641	ROGDI	16	4846969	4852951	turquoise	turquoise	0.579296	-0.594449	0.260553	-0.315651	0.330117	0.195441	-0.26625	0.161102	-0.0973631	-0.00353831	-0.359058	0.059533	0.090782
ENSG00000067842	ENSG00000067842	492	ATP2B3	X	152783134	152848397	brown	brown	0.0809869	-0.356826	0.693627	-0.638564	0.532118	-0.00731196	0.155554	0.0029438	-0.121654	-0.096311	-0.391855	-0.15633	-0.501245
ENSG00000067900	ENSG00000067900	6093	ROCK1	18	18526867	18691812	blue	blue	-0.313782	0.497841	-0.534218	0.631886	-0.532921	-0.099064	-0.0134682	-0.055319	-0.014259	0.124395	0.281452	-0.0663849	0.325799
ENSG00000067955	ENSG00000067955	865	CBFB	16	67063019	67134961	blue	blue	-0.494492	0.630672	-0.428385	0.364748	-0.406711	-0.108723	0.169976	0.388774	0.235501	0.229702	0.329731	-0.037506	0.0271635
ENSG00000067992	ENSG00000067992	5165	PDK3	X	24483338	24557954	grey	grey	0.0209149	-0.0557025	0.269861	-0.0495685	-0.0751321	-0.373442	0.105984	-0.147465	-0.189065	-0.0190985	-0.274515	-0.307792	-0.0383669
ENSG00000068001	ENSG00000068001	8692	HYAL2	3	50355221	50360337	blue	blue	-0.539187	0.522381	-0.25251	0.10374	-0.166253	0.0892639	0.582275	-0.0879219	0.12822	-0.122501	0.290659	0.0426256	-0.172967
ENSG00000068024	ENSG00000068024	9759	HDAC4	2	239969864	240323348	grey	grey	-0.404749	0.39418	-0.232931	0.195115	-0.289225	0.00415341	0.4036	-0.213013	-0.138928	-0.0472147	0.0258416	-0.179305	-0.0460337
ENSG00000068028	ENSG00000068028	11186	RASSF1	3	50367219	50378411	grey	grey	-0.13781	0.0421412	0.0163615	-0.105662	0.0934125	0.217052	0.192496	0.31586	0.312636	-0.126831	-0.101554	-0.129806	-0.0999039
ENSG00000068078	ENSG00000068078	2261	FGFR3	4	1795034	1810599	grey	grey	0.138212	-0.0304671	-0.116692	-0.0011076	0.0579062	-0.0943509	0.293032	-0.219308	-0.223871	-0.200414	-0.144539	-0.110272	0.0730274
ENSG00000068079	ENSG00000068079	3430	IFI35	17	41158742	41166473	blue	blue	-0.489925	0.684153	-0.512984	0.350904	-0.502982	0.392726	0.328197	-0.286236	-0.0785067	0.00545663	0.413358	0.00330462	-0.0928115
ENSG00000068097	ENSG00000068097	63897	HEATR6	17	58120555	58156292	grey	grey	-0.113793	-0.00861662	0.119805	-0.175584	0.210162	0.109612	0.283188	-0.0660657	0.12466	-0.22512	-0.034941	0.0342007	-0.137582
ENSG00000068120	ENSG00000068120	80347	COASY	17	40713485	40718295	turquoise	turquoise	0.520363	-0.369874	-0.00369082	-0.175895	0.311535	0.523301	-0.225895	-0.0970226	0.199818	0.160244	-0.0379823	0.352829	0.0639021
ENSG00000068137	ENSG00000068137	79990	PLEKHH3	17	40819932	40829048	grey	grey	0.0505967	-0.143466	0.260751	-0.385325	0.390099	0.150432	0.170295	-0.0425203	-0.0920172	-0.11162	-0.0217937	0.0896689	-0.32781
ENSG00000068305	ENSG00000068305	4205	MEF2A	15	100017370	100256671	blue	blue	-0.406473	0.564621	-0.51427	0.44079	-0.471877	-0.059647	0.446561	-0.308035	-0.100326	-0.0429589	0.2238	-0.143911	0.134351
ENSG00000068323	ENSG00000068323	7030	TFE3	X	48886242	48901012	grey	grey	-0.128487	0.0379259	-0.145099	0.127396	-0.0911523	0.387165	-0.164711	0.315785	0.0027084	0.00498709	0.175625	0.193543	0.172881
ENSG00000068366	ENSG00000068366	2182	ACSL4	X	108867473	108976632	yellow	yellow	-0.206192	0.354329	-0.361442	0.481607	-0.445633	-0.229255	-0.19273	0.276706	0.170041	0.329681	0.235339	-0.00281257	0.290489
ENSG00000068383	ENSG00000068383	3632	INPP5A	10	134351324	134596979	blue	blue	-0.604763	0.698884	-0.472906	0.348522	-0.416967	0.25548	0.457888	-0.201461	-0.0257196	-0.0177838	0.349187	-0.091736	-0.0574548
ENSG00000068394	ENSG00000068394	27238	GPKOW	X	48970334	48980151	blue	blue	-0.350741	0.524208	-0.466374	0.261274	-0.362678	0.296792	0.332871	-0.258853	0.0338484	-0.190363	0.6019	0.35471	-0.0719963
ENSG00000068438	ENSG00000068438	24140	FTSJ1	X	48334541	48344752	grey	grey	-0.134234	0.112266	-0.159726	0.209307	-0.0382509	0.128731	0.0458711	0.141783	0.204574	-0.128713	0.400085	0.39749	0.215876
ENSG00000068489	ENSG00000068489	55771	PRR11	17	57232860	57282066	grey	grey	-0.0920201	-0.0158885	0.00254167	-0.223591	0.125784	0.117978	0.274107	-0.314648	0.140773	-0.251577	-0.118126	-0.176872	-0.265421
ENSG00000068615	ENSG00000068615	65055	REEP1	2	86441116	86565206	grey	grey	-0.127106	0.100306	0.166052	-0.149513	-0.0455487	-0.0691091	-0.000136764	-0.0290063	-0.140655	0.214205	-0.0948148	-0.222622	-0.308495
ENSG00000068650	ENSG00000068650	23250	ATP11A	13	113344643	113541482	grey	grey	0.286174	-0.361909	0.327304	-0.41643	0.41626	0.204209	-0.106364	0.116759	-0.0145007	0.0258376	-0.183878	0.126063	-0.206283
ENSG00000068697	ENSG00000068697	9741	LAPTM4A	2	20232411	20251789	yellow	yellow	0.00414062	0.23573	-0.393573	0.506947	-0.376421	-0.164844	-0.122862	-0.0273887	-0.108415	0.169607	0.261631	0.0581117	0.423383
ENSG00000068745	ENSG00000068745	51447	IP6K2	3	48725436	48777786	blue	blue	-0.326671	0.352447	-0.351391	0.199292	-0.36791	0.472611	-0.232308	0.116402	0.31258	0.203197	0.281427	0.0840094	-0.0963906
ENSG00000068781	ENSG00000068781	286749	STON1-GTF2A1L	2	48757064	49003654	grey	grey	0.0209115	-0.128016	0.111569	-0.22744	0.188014	0.350956	0.116441	0.0113423	0.0981605	-0.182134	-0.00279133	0.152597	-0.157362
ENSG00000068784	ENSG00000068784	55133	SRBD1	2	45615819	45839304	grey	grey	0.0279604	0.106298	-0.306859	0.46517	-0.317476	-0.340943	0.0247548	0.0408921	-0.182952	-0.210476	0.0917483	-0.036401	0.503372
ENSG00000068793	ENSG00000068793	23191	CYFIP1	15	22892005	23006016	blue	blue	-0.590963	0.786768	-0.526237	0.485801	-0.496062	0.0045091	0.358731	-0.196083	-0.0178184	0.174765	0.418518	-0.0476321	0.0265981
ENSG00000068796	ENSG00000068796	3796	KIF2A	5	61601989	61833076	blue	blue	-0.490744	0.671893	-0.425494	0.488517	-0.577216	-0.0594402	0.0541876	0.225662	0.0861406	0.249791	0.358692	-0.061439	0.0684142
ENSG00000068831	ENSG00000068831	10235	RASGRP2	11	64494383	64512928	grey	grey	-0.179147	0.0198428	0.154036	-0.34706	0.42974	0.14937	0.483371	-0.191572	0.15229	-0.309974	0.014278	0.105639	-0.316406
ENSG00000068878	ENSG00000068878	23198	PSME4	2	54091204	54197977	pink	pink	0.115118	0.0215542	-0.288961	0.337858	-0.295901	-0.115618	-0.105914	0.315809	-0.0344493	0.023209	-0.0409665	-0.0526776	0.41151
ENSG00000068903	ENSG00000068903	22933	SIRT2	19	39369197	39390502	green	green	0.264501	-0.535509	0.574265	-0.657155	0.761608	0.236572	0.115476	-0.021758	-0.00745238	-0.257388	-0.343412	0.0469775	-0.324137
ENSG00000068971	ENSG00000068971	5526	PPP2R5B	11	64685025	64701945	green	green	0.194877	-0.404503	0.322247	-0.427243	0.658025	0.260847	0.125802	0.00715222	0.0470741	-0.211765	-0.184452	0.106108	-0.146097
ENSG00000068976	ENSG00000068976	5837	PYGM	11	64513861	64527769	brown	brown	-0.12517	-0.132745	0.581651	-0.490923	0.393836	-0.119051	0.373764	-0.245936	-0.108665	-0.17134	-0.227348	-0.148669	-0.471727
ENSG00000068985	ENSG00000068985	8712	PAGE1	X	49452053	49460596	grey	grey	0.0518312	-0.116288	0.269494	-0.35984	0.324873	0.116284	0.128046	-0.207868	0.0883603	-0.165481	0.0231009	0.157536	-0.330963
ENSG00000069011	ENSG00000069011	5307	PITX1	5	134363425	134370503	brown	brown	0.105582	-0.373578	0.601897	-0.515749	0.590851	-0.0851058	0.105737	-0.0415449	-0.123186	-0.159537	-0.293238	-0.0766661	-0.303875
ENSG00000069018	ENSG00000069018	57113	TRPC7	5	135548999	135732730	grey	grey	0.0729813	-0.122037	0.262167	-0.234916	0.102488	-0.0823332	0.135074	-0.202132	-0.301972	-0.031808	-0.225403	-0.137914	-0.211521
ENSG00000069020	ENSG00000069020	375449	MAST4	5	65892176	66465423	grey	grey	0.186757	-0.162597	0.279787	-0.294754	0.232007	0.0171916	-0.040371	-0.274179	-0.150477	0.0793204	-0.126561	0.00807279	-0.301607
ENSG00000069122	ENSG00000069122	221395	GPR116	6	46820249	46922680	black	black	-0.0278866	-0.0834322	0.0979029	-0.043464	0.0707381	-0.11604	0.500861	-0.171913	-0.259598	-0.437025	-0.247465	-0.306332	0.0714141
ENSG00000069188	ENSG00000069188	54549	SDK2	17	71330523	71640228	green	green	0.19038	-0.418219	0.431319	-0.544252	0.582101	0.02269	0.0814459	0.0740567	0.00918325	-0.150201	-0.30144	-0.0366245	-0.308836
ENSG00000069206	ENSG00000069206	8756	ADAM7	8	24298443	24384483	brown	brown	-0.0363331	-0.223206	0.532739	-0.388919	0.281385	-0.0714111	0.110623	-0.0912701	-0.157895	-0.0964729	-0.216071	-0.12602	-0.303771
ENSG00000069248	ENSG00000069248	55746	NUP133	1	229577045	229644103	blue	blue	-0.269645	0.525464	-0.626927	0.626718	-0.631969	0.0365635	-0.00853841	-0.206967	0.129476	0.147879	0.363128	0.071461	0.315234
ENSG00000069275	ENSG00000069275	64710	NUCKS1	1	205681947	205719404	grey	grey	-0.0258066	0.0296991	-0.209637	0.0993312	-0.104976	-0.0321191	0.203327	-0.329951	0.0179221	-0.248663	-0.0437376	-0.0901007	0.106452
ENSG00000069345	ENSG00000069345	10294	DNAJA2	16	46989299	47007699	salmon	salmon	0.26359	-0.00880264	-0.413241	0.488602	-0.338751	-0.0529002	-0.301702	0.326146	-0.0128379	0.15959	0.0862125	0.0800339	0.604382
ENSG00000069399	ENSG00000069399	102465879	BCL3	19	45250962	45263301	pink	pink	-0.00952714	-0.118838	0.209557	-0.164224	0.148011	0.0842229	-0.158668	0.684773	0.00998003	0.0546725	0.0193374	0.075548	-0.0587984
ENSG00000069424	ENSG00000069424	8514	KCNAB2	1	6051526	6161253	turquoise	turquoise	0.486401	-0.302712	0.111322	-0.240882	0.384734	0.0571164	0.0163408	-0.119685	-0.127044	-0.0302712	-0.0869213	0.231655	0.00505332
ENSG00000069431	ENSG00000069431	10060	ABCC9	12	21950335	22094336	brown	brown	0.116463	-0.450904	0.60253	-0.406593	0.375622	-0.171206	-0.0999931	0.17662	-0.191088	-0.0421066	-0.547416	-0.354821	-0.1839
ENSG00000069482	ENSG00000069482	51083	GAL	11	68451247	68458643	grey	grey	-0.164278	0.0575556	0.208338	-0.156875	0.0973131	-0.00306934	0.14935	-0.0458972	-0.0353667	-0.0860902	-0.0307487	-0.111697	-0.246345
ENSG00000069493	ENSG00000069493	29121	CLEC2D	12	9817565	9848413	grey	grey	-0.153729	0.182741	-0.00192516	-0.0275321	-0.0763064	-0.106175	0.179148	-0.323675	0.0088026	-0.00657296	-0.0107609	-0.114315	-0.178307
ENSG00000069535	ENSG00000069535	4129	MAOB	X	43625858	43741693	turquoise	turquoise	0.860524	-0.687314	0.236271	-0.25735	0.361727	-0.0926124	-0.460548	0.121396	-0.0890185	0.14698	-0.332222	0.166156	0.19555
ENSG00000069667	ENSG00000069667	6095	RORA	15	60780483	61521518	turquoise	turquoise	0.42352	-0.360724	0.152546	-0.124882	0.217805	-0.192913	-0.0193819	-0.161347	-0.0884641	-0.149186	-0.132857	0.0517065	0.101006
ENSG00000069696	ENSG00000069696	1815	DRD4	11	637293	640706	grey	grey	-0.178053	0.0524239	0.0788693	-0.210089	0.196199	0.278305	0.278415	-0.132613	0.129847	-0.185557	0.057385	0.110044	-0.265024
ENSG00000069702	ENSG00000069702	7049	TGFBR3	1	92145902	92371892	turquoise	turquoise	0.381008	-0.483466	0.0984679	-0.0237613	0.196825	-0.173116	0.00448285	0.0794759	-0.316629	-0.547397	-0.211795	0.0104526	0.411168
ENSG00000069712	ENSG00000069712	23285	KIAA1107	1	92632542	92650280	grey	grey	0.185741	-0.321712	0.318126	-0.0847116	0.122569	-0.149935	-0.0767391	-0.12934	-0.286127	-0.169054	-0.253896	-0.125338	0.097903
ENSG00000069812	ENSG00000069812	54626	HES2	1	6472478	6484730	brown	brown	0.163662	-0.39282	0.584196	-0.449904	0.485327	-0.0222372	-0.0367862	-0.0335338	-0.181954	-0.0520523	-0.265014	-0.0749595	-0.299431
ENSG00000069869	ENSG00000069869	4734	NEDD4	15	56119120	56285944	grey	grey	-0.0695073	0.258271	-0.430016	0.325864	-0.187951	0.284206	0.25068	-0.260148	-0.0643368	-0.177731	0.183524	0.0530394	0.238675
ENSG00000069943	ENSG00000069943	9488	PIGB	15	55611158	55647846	grey	grey	0.259988	-0.130549	-0.147921	0.224022	-0.0158165	0.0401744	-0.317211	0.0214343	-0.0871739	0.0538347	0.165376	0.267576	0.330108
ENSG00000069956	ENSG00000069956	5597	MAPK6	15	52244303	52358462	pink	pink	0.350134	-0.121387	-0.137161	0.2544	-0.118008	-0.223094	-0.347487	0.606289	-0.0629573	0.141672	0.0394177	0.079355	0.411489
ENSG00000069966	ENSG00000069966	10681	GNB5	15	52413117	52483566	turquoise	turquoise	0.564457	-0.576875	0.184927	-0.232259	0.352308	0.0315602	-0.242002	0.124515	-0.0947318	-0.117218	-0.184816	0.238674	0.18473
ENSG00000069974	ENSG00000069974	5873	RAB27A	15	55495164	55611311	blue	blue	-0.635262	0.650034	-0.329662	0.441752	-0.572566	-0.058195	0.131603	0.0772666	0.089272	0.243286	0.209293	-0.251529	0.00876419
ENSG00000069998	ENSG00000069998	27440	CECR5	22	17618401	17646177	red	red	0.177641	0.0610649	-0.218065	0.012402	-0.0677906	0.448606	-0.0969223	-0.040554	0.180975	0.174525	0.145485	0.221538	-0.0291353
ENSG00000070010	ENSG00000070010	7353	UFD1L	22	19437433	19466738	greenyellow	greenyellow	-0.258583	0.415946	-0.504332	0.386872	-0.448152	0.393982	-0.0252165	0.176324	0.220802	-0.0805892	0.655597	0.450925	0.180785
ENSG00000070018	ENSG00000070018	4040	LRP6	12	12268959	12419946	grey	grey	0.301368	-0.462809	0.532013	-0.38115	0.405106	-0.268639	-0.0205968	-0.106445	-0.270934	-0.0426687	-0.442369	-0.215078	-0.159097
ENSG00000070019	ENSG00000070019	2984	GUCY2C	12	14765576	14849519	grey	grey	-0.061748	-0.23143	0.437785	-0.297603	0.341692	-0.203776	0.107614	-0.00486347	-0.0335894	-0.164702	-0.253116	-0.192289	-0.159984
ENSG00000070031	ENSG00000070031	6343	SCT	11	626431	627143	grey	grey	0.0874091	-0.0345885	-0.0851124	-0.148432	0.320623	0.267428	0.159143	-0.246925	0.187852	-0.0877549	0.161429	0.230823	-0.14743
ENSG00000070061	ENSG00000070061	8518	IKBKAP	9	111629797	111696396	grey	grey	-0.111262	0.277334	-0.442664	0.494771	-0.445687	0.137129	-0.0196737	0.082017	0.0465715	-0.0242034	0.38906	0.292432	0.414714
ENSG00000070081	ENSG00000070081	4925	NUCB2	11	17229700	17371521	blue	blue	-0.447798	0.620643	-0.578782	0.516867	-0.543983	0.10302	0.201895	-0.176759	0.0977162	-0.100812	0.550859	0.184053	0.168432
ENSG00000070087	ENSG00000070087	5217	PFN2	3	149682691	149768575	grey	grey	0.166324	-0.148067	-0.0683362	0.167689	0.0693786	0.0268166	-0.139511	-0.00117521	-0.0818861	-0.131239	0.0914856	0.176551	0.302947
ENSG00000070159	ENSG00000070159	5774	PTPN3	9	112137746	112260590	purple	purple	0.281998	-0.066602	-0.0396922	0.0619261	-0.0363165	0.128217	-0.518762	0.0305737	0.167997	0.633056	0.0492112	0.109718	0.0160662
ENSG00000070182	ENSG00000070182	6710	SPTB	14	65213002	65346601	grey	grey	0.115337	-0.408688	0.374411	-0.43386	0.493614	0.202929	0.0458556	0.0214926	-0.138608	-0.356576	-0.279669	-0.0601245	-0.210401
ENSG00000070190	ENSG00000070190	27071	DAPP1	4	100737990	100791311	grey	grey	-0.30386	0.0925308	0.0306354	-0.19948	0.109943	0.0413943	0.470458	-0.282133	0.14818	-0.421779	-0.0846032	-0.214857	-0.268439
ENSG00000070214	ENSG00000070214	23446	SLC44A1	9	108006903	108201452	grey	grey	0.14509	-0.311113	0.41839	-0.454546	0.456451	0.00997189	-0.00853643	-0.0604892	-0.106586	-0.0385161	-0.247887	-0.0856332	-0.349463
ENSG00000070269	ENSG00000070269	54916	TMEM260	14	56955072	57117324	grey	grey	-0.22241	0.274188	-0.0396507	0.0908017	-0.201049	-0.379858	0.123339	-0.302107	-0.0915446	0.109449	0.0560106	-0.192126	-0.152368
ENSG00000070366	ENSG00000070366	23293	SMG6	17	1963133	2207065	grey	grey	-0.0702989	-0.244228	0.473193	-0.528783	0.333413	0.265045	0.14622	-0.0847359	-0.0928963	-0.138414	-0.276493	-0.0851742	-0.434736
ENSG00000070371	ENSG00000070371	8218	CLTCL1	22	19166986	19279239	grey	grey	0.162849	-0.374911	0.47319	-0.613628	0.579989	0.0910847	0.106502	-0.193104	0.00342029	-0.0740997	-0.384484	-0.123435	-0.438909
ENSG00000070388	ENSG00000070388	27006	FGF22	19	639879	643703	grey	grey	0.0553748	-0.152051	0.278826	-0.311123	0.245089	0.0688479	0.216455	-0.108858	0.073628	-0.186891	-0.110641	-0.00203066	-0.227814
ENSG00000070404	ENSG00000070404	10272	FSTL3	19	676392	683385	pink	pink	-0.214209	0.167565	-0.0316496	-0.110405	0.0200934	0.255284	-0.184507	0.363414	0.451379	0.406293	0.0634553	0.0415352	-0.249098
ENSG00000070413	ENSG00000070413	9993	DGCR2	22	19023795	19109967	grey	grey	-0.223995	0.32901	-0.471054	0.415445	-0.332218	0.197869	-0.0775612	-0.0890857	0.121476	0.133704	0.168355	-0.039376	0.214179
ENSG00000070423	ENSG00000070423	55658	RNF126	19	647526	663277	grey	grey	0.147686	-0.268232	0.159786	-0.340113	0.438307	0.440546	0.0648935	0.0626186	0.102504	-0.261993	0.0889219	0.353646	-0.137782
ENSG00000070444	ENSG00000070444	4335	MNT	17	2287354	2304412	pink	pink	-0.134147	0.0698327	-0.121575	0.160308	-0.0655886	0.00644277	-0.151514	0.342007	0.213293	0.021694	0.223776	0.181313	0.162776
ENSG00000070476	ENSG00000070476	79364	ZXDC	3	126156444	126194762	turquoise	turquoise	0.41093	-0.404044	0.278123	-0.3381	0.376106	0.198671	-0.17354	-0.0125687	0.0476415	0.105937	-0.253537	0.0567569	-0.141867
ENSG00000070495	ENSG00000070495	23210	JMJD6	17	74708919	74722866	pink	pink	0.0510632	-0.137332	-0.0124975	-0.0314291	0.0269032	0.176263	0.0295456	0.618668	0.149899	-0.252286	0.0576032	0.2091	0.18567
ENSG00000070501	ENSG00000070501	5423	POLB	8	42195972	42229326	grey	grey	-0.325825	0.351348	-0.177399	0.230992	-0.21319	0.088591	0.147146	0.0341394	0.13931	-0.108126	0.444291	0.289379	0.0431941
ENSG00000070540	ENSG00000070540	55062	WIPI1	17	66417089	66453654	grey	grey	0.101089	0.143493	-0.291297	0.263481	-0.20013	0.233842	-0.118535	0.0646543	0.116227	0.106346	0.388301	0.354794	0.23204
ENSG00000070601	ENSG00000070601	22844	FRMPD1	9	37650997	37746901	grey	grey	0.100516	-0.369776	0.532038	-0.444991	0.507594	-0.018868	-0.00407289	-0.124185	-0.181517	-0.0570114	-0.396105	-0.250193	-0.286963
ENSG00000070614	ENSG00000070614	3340	NDST1	5	149865381	149937773	grey	grey	-0.129226	0.0765065	0.158375	-0.222956	0.166405	-0.0459992	0.266893	-0.0928183	-0.203333	0.102553	-0.0924437	-0.0759361	-0.304707
ENSG00000070669	ENSG00000070669	440	ASNS	7	97481430	97501854	blue	blue	-0.498713	0.664841	-0.367082	0.419421	-0.486029	0.00977087	-0.0182102	0.0277096	0.13757	0.303362	0.482071	0.0847787	-0.0440926
ENSG00000070718	ENSG00000070718	10947	AP3M2	8	42010464	42029191	black	black	-0.27442	0.316076	-0.224306	0.214652	-0.256446	-0.0329136	0.496296	-0.512957	-0.201024	-0.396773	0.158922	-0.057998	0.0166705
ENSG00000070729	ENSG00000070729	1258	CNGB1	16	57917503	58005020	green	green	0.197069	-0.469689	0.469097	-0.620589	0.706612	0.13643	0.148598	-0.137819	-0.0220002	-0.244464	-0.344611	-0.064898	-0.398446
ENSG00000070731	ENSG00000070731	10610	ST6GALNAC2	17	74559792	74583038	grey	grey	0.213829	-0.160116	0.153485	-0.212361	0.203582	0.281168	-0.156705	-0.252991	0.0652681	0.0840793	0.0283051	0.190295	-0.186676
ENSG00000070748	ENSG00000070748	1103	CHAT	10	50817141	50901925	grey	grey	0.0773881	-0.268809	0.457331	-0.376723	0.326882	-0.0977485	0.0920208	-0.121908	-0.0601003	-0.0616558	-0.295884	-0.114803	-0.249244
ENSG00000070756	ENSG00000070756	26986	PABPC1	8	101698044	101735037	magenta	magenta	-0.0585837	0.173574	-0.179837	0.0196306	-0.0658515	-0.147981	0.043753	0.0339461	0.545545	0.125983	0.073076	0.0208354	-0.0955438
ENSG00000070759	ENSG00000070759	10420	TESK2	1	45809555	45956872	grey	grey	-0.260552	0.0347507	0.283749	-0.276113	0.120414	0.0557095	0.435064	-0.0581842	0.0479125	-0.237747	-0.168443	-0.205718	-0.295457
ENSG00000070761	ENSG00000070761	29105	C16orf80	16	58147496	58163354	tan	tan	0.0973695	0.138438	-0.386598	0.316256	-0.320029	0.316052	-0.342958	0.0627181	0.108342	0.0402632	0.540516	0.574542	0.21998
ENSG00000070770	ENSG00000070770	1459	CSNK2A2	16	58191811	58231824	grey	grey	0.164945	-0.114036	-0.0349359	-0.193002	0.168905	0.406765	0.109005	-0.348061	0.267628	-0.197664	0.0749805	0.281884	-0.12187
ENSG00000070778	ENSG00000070778	11099	PTPN21	14	88932122	89021077	grey	grey	0.0742293	-0.240909	0.163264	-0.0685917	0.278055	0.0192203	-0.0296943	0.145744	-0.155428	-0.248932	-0.0667983	0.0613919	0.108525
ENSG00000070785	ENSG00000070785	8891	EIF2B3	1	45316450	45452282	grey	grey	-0.00714031	-0.18383	0.115762	-0.0786746	-0.0347869	0.444017	-0.0321991	0.259888	-0.186484	-0.307138	0.0103548	0.11563	0.0542007
ENSG00000070808	ENSG00000070808	815	CAMK2A	5	149599054	149669854	brown	brown	0.144545	-0.541998	0.630416	-0.47717	0.606355	-0.240373	0.116017	0.0637992	-0.195548	-0.372119	-0.448807	-0.184825	-0.127446
ENSG00000070814	ENSG00000070814	6949	TCOF1	5	149737202	149779871	green	green	0.340152	-0.573573	0.495904	-0.548402	0.626723	0.199093	0.0237352	-0.103447	-0.0578168	-0.158138	-0.438684	-0.0241198	-0.229674
ENSG00000070831	ENSG00000070831	998	CDC42	1	22379120	22419437	blue	blue	-0.371654	0.50361	-0.425947	0.382223	-0.320431	0.0665747	0.183571	-0.0804733	0.0344129	-0.0217775	0.50655	0.219651	0.10533
ENSG00000070882	ENSG00000070882	26031	OSBPL3	7	24836158	25021253	grey	grey	-0.206621	0.0996869	0.175168	-0.0462505	-0.00647694	-0.324443	0.229837	0.0586955	0.053903	0.100785	-0.213904	-0.282343	-0.11211
ENSG00000070915	ENSG00000070915	6559	SLC12A3	16	56899119	56949762	turquoise	turquoise	0.569999	-0.640005	0.430288	-0.367359	0.462058	-0.119004	-0.191741	0.15284	-0.0371866	-0.116754	-0.429825	-0.0769613	0.0222023
ENSG00000070961	ENSG00000070961	490	ATP2B1	12	89981828	90103077	yellow	yellow	-0.0126836	0.211976	-0.414351	0.539193	-0.495174	-0.154894	-0.0480554	0.184697	-0.122675	-0.0987828	0.167001	-0.0354297	0.503696
ENSG00000071051	ENSG00000071051	8440	NCK2	2	106361354	106510730	blue	blue	-0.361732	0.366563	-0.306648	0.358619	-0.357056	0.0680973	-0.0598096	-0.0302414	0.0371463	0.0568437	0.314361	0.076139	0.0955999
ENSG00000071054	ENSG00000071054	9448	MAP4K4	2	102313312	102511149	blue	blue	-0.641152	0.714626	-0.444041	0.304114	-0.453251	0.0231567	0.515601	-0.204063	0.144511	-0.0588587	0.402049	-0.0481025	-0.131785
ENSG00000071073	ENSG00000071073	11320	MGAT4A	2	99235569	99347589	turquoise	turquoise	0.24404	-0.0472014	-0.0523849	0.196242	-0.179358	-0.070043	-0.312447	0.182316	-0.0871263	0.29871	0.0260129	0.0808887	0.249999
ENSG00000071082	ENSG00000071082	6160	RPL31	2	101618177	101640494	magenta	magenta	-0.202885	0.301452	-0.289987	0.123704	-0.136493	0.0983467	-0.0414459	0.0693648	0.782984	0.186696	0.424107	0.394906	-0.0680536
ENSG00000071127	ENSG00000071127	9948	WDR1	4	10075963	10118573	blue	blue	-0.474402	0.66027	-0.517779	0.43854	-0.483056	0.092179	-0.00659876	0.233705	0.191268	0.304072	0.630487	0.255298	0.0210469
ENSG00000071189	ENSG00000071189	23161	SNX13	7	17830385	17980124	grey	grey	0.208873	0.0889551	-0.328348	0.53487	-0.258757	-0.125828	-0.242471	0.0349621	-0.0643764	0.171475	0.16713	0.0973232	0.53713
ENSG00000071203	ENSG00000071203	54860	MS4A12	11	60260251	60274903	brown	brown	0.174887	-0.407708	0.517789	-0.302643	0.354699	-0.286198	-0.0125267	0.0354513	-0.105438	-0.141554	-0.386603	-0.165957	-0.0278712
ENSG00000071205	ENSG00000071205	79658	ARHGAP10	4	148653214	148993931	grey	grey	-0.177414	0.297887	-0.116767	0.0534771	-0.19192	0.0198581	0.188986	-0.242352	0.103753	0.19181	0.153415	0.0342996	-0.169437
ENSG00000071242	ENSG00000071242	6196	RPS6KA2	6	166822852	167319939	blue	blue	-0.432253	0.506022	-0.419217	0.466291	-0.45438	0.0725929	0.2379	-0.215092	-0.22392	-0.0284079	0.270897	-0.0827717	0.159872
ENSG00000071243	ENSG00000071243	54556	ING3	7	120590803	120617270	grey	grey	-0.247041	0.373625	-0.278311	0.240974	-0.258892	-0.204356	0.269352	-0.404694	0.0218346	-0.0649899	0.293366	0.0427097	-0.0175237
ENSG00000071246	ENSG00000071246	22846	VASH1	14	77228532	77249354	blue	blue	-0.682624	0.63092	-0.234226	0.045421	-0.283781	0.227853	0.559999	-0.210761	0.150945	-0.0848183	0.204891	-0.187952	-0.389527
ENSG00000071282	ENSG00000071282	29995	LMCD1	3	8543393	8609805	pink	pink	-0.0212954	0.133478	-0.246196	0.0681329	-0.237025	0.261902	-0.180767	0.346645	0.196026	0.211274	0.134046	0.0570695	-0.0265024
ENSG00000071462	ENSG00000071462	114049	WBSCR22	7	73097355	73119491	red	red	-0.0643941	0.257117	-0.446716	0.236239	-0.264288	0.506527	-0.134134	-0.00276813	0.427282	0.153797	0.395307	0.347837	0.0666577
ENSG00000071537	ENSG00000071537	6400	SEL1L	14	81937893	82000205	grey	grey	0.00264251	0.0831801	-0.239645	0.418944	-0.232021	-0.177676	-0.108973	-0.124592	-0.313257	-0.0906518	0.0360339	-0.0989505	0.420121
ENSG00000071539	ENSG00000071539	9319	TRIP13	5	892758	919472	grey	grey	-0.23871	0.228387	0.139709	-0.21959	0.00167714	-0.0828365	0.185374	-0.102111	0.237084	0.176927	0.0298554	-0.0779373	-0.427406
ENSG00000071553	ENSG00000071553	537	ATP6AP1	X	153656978	153664862	grey	grey	-0.0493406	0.190216	-0.271663	0.221233	-0.226956	0.414269	-0.133338	-0.147486	-0.115923	0.200287	0.138257	-0.00718276	0.0480763
ENSG00000071564	ENSG00000071564	6929	TCF3	19	1609291	1652604	blue	blue	-0.606145	0.618795	-0.223272	0.0387802	-0.218789	0.0519181	0.4562	-0.203816	0.290286	0.0200822	0.277168	-0.0543264	-0.367859
ENSG00000071575	ENSG00000071575	28951	TRIB2	2	12857015	12882860	grey	grey	-0.346963	0.285062	-0.244851	0.265614	-0.314582	0.0478068	0.196855	0.0180586	-0.0932839	-0.159781	0.00404221	-0.283805	0.0919713
ENSG00000071626	ENSG00000071626	26528	DAZAP1	19	1407568	1435719	grey	grey	-0.300555	0.377362	-0.340399	0.214322	-0.228893	0.23188	0.0828009	0.194273	0.247863	0.151627	0.378234	0.255438	0.0545233
ENSG00000071655	ENSG00000071655	53615	MBD3	19	1576639	1592882	grey	grey	0.0703325	-0.143838	0.0557941	-0.248332	0.260072	0.558872	0.10517	-0.00730826	0.28266	-0.0699361	-0.0687212	0.14462	-0.111225
ENSG00000071677	ENSG00000071677	51052	PRLH	2	238475217	238475818	brown	brown	0.196716	-0.449844	0.680242	-0.711591	0.689375	0.0323787	0.128133	-0.0561628	-0.0874224	-0.102843	-0.343507	-0.0208843	-0.507369
ENSG00000071794	ENSG00000071794	6596	HLTF	3	148747914	148804341	yellow	yellow	-0.00672448	0.295145	-0.413835	0.523697	-0.355537	-0.0191554	-0.106401	-0.0363429	-0.0397262	0.122208	0.288718	0.107173	0.371618
ENSG00000071859	ENSG00000071859	9130	FAM50A	X	153672473	153679002	red	red	-0.237716	0.262757	-0.203982	-0.00694764	-0.0992933	0.796174	0.0609546	-0.0229089	0.242989	0.063414	0.356375	0.261502	-0.227402
ENSG00000071889	ENSG00000071889	60343	FAM3A	X	153733350	153744566	grey	grey	0.307967	-0.51751	0.345805	-0.444624	0.471594	0.480253	-0.0187766	0.0718381	0.0730395	-0.187744	-0.308955	0.107248	-0.124383
ENSG00000071894	ENSG00000071894	102466749	CPSF1	8	145618444	145634753	brown	brown	0.196593	-0.413093	0.587499	-0.589312	0.61606	-0.067054	0.110883	-0.146015	0.0543179	-0.13473	-0.352736	-0.0520396	-0.35153
ENSG00000071967	ENSG00000071967	79901	CYBRD1	2	172378757	172414643	grey	grey	-0.370372	0.307764	-0.101598	0.194997	-0.258041	-0.309593	0.161197	0.000447529	0.0181977	0.0618839	-0.00194578	-0.234435	-0.0108365
ENSG00000071991	ENSG00000071991	28513	CDH19	18	64168320	64271375	grey	grey	0.116885	-0.252451	0.264373	-0.368638	0.458114	-0.0411028	0.290535	-0.102224	0.0373188	-0.318853	-0.10261	0.139451	-0.152886
ENSG00000071994	ENSG00000071994	5134	PDCD2	6	170884383	170893780	greenyellow	greenyellow	-0.284833	0.511322	-0.560673	0.488141	-0.469848	0.200554	0.0275222	0.0564492	0.205529	0.0113115	0.683132	0.442285	0.223195
ENSG00000072041	ENSG00000072041	55117	SLC6A15	12	85253492	85307394	brown	brown	0.0379204	-0.334853	0.605875	-0.504314	0.452001	0.0110952	0.0918028	-0.122372	-0.17942	-0.125162	-0.325482	-0.147021	-0.389495
ENSG00000072042	ENSG00000072042	51109	RDH11	14	68143518	68162531	turquoise	turquoise	0.471559	-0.111971	-0.224947	0.392839	-0.147781	-0.131837	-0.396679	0.0859316	-0.0933428	0.263979	0.10177	0.193133	0.557387
ENSG00000072062	ENSG00000072062	5566	PRKACA	19	14202500	14228896	grey	grey	0.109246	-0.2365	0.313243	-0.195498	0.277785	-0.263326	0.0346519	0.0296264	-0.153539	0.030106	-0.323468	-0.186916	-0.000695614
ENSG00000072071	ENSG00000072071	22859	LPHN1	19	14260750	14316999	grey	grey	-0.0357705	-0.129895	0.197192	-0.31994	0.464815	-0.0300707	0.165668	-0.0415636	0.120672	-0.076679	-0.0931399	0.0377957	-0.223525
ENSG00000072080	ENSG00000072080	6694	SPP2	2	234959323	234985778	grey	grey	-0.0199958	-0.24227	0.419553	-0.344807	0.440069	-0.136329	0.0941446	-0.132531	-0.0979611	-0.170156	-0.261949	-0.141767	-0.212199
ENSG00000072110	ENSG00000072110	87	ACTN1	14	69340860	69446157	blue	blue	-0.63962	0.821278	-0.489462	0.370365	-0.506102	0.0231967	0.137454	0.00722816	0.364649	0.403574	0.532131	0.084731	-0.172393
ENSG00000072121	ENSG00000072121	23503	ZFYVE26	14	68194091	68283307	blue	blue	-0.371541	0.547834	-0.315832	0.270465	-0.41921	0.0170349	0.194557	-0.329727	-0.13666	0.19341	0.306087	-0.00821264	-0.1124
ENSG00000072133	ENSG00000072133	27330	RPS6KA6	X	83318984	83442933	grey	grey	-0.14659	0.0809442	0.0873697	0.0307759	-0.132668	-0.0549947	-0.094005	0.0254206	0.0260339	0.190667	-0.129122	-0.244585	-0.099691
ENSG00000072134	ENSG00000072134	100874309	EPN2	17	19118928	19240028	grey	grey	-0.23637	-0.00678687	0.191453	-0.198326	-0.0390701	0.162436	0.239614	0.00283456	-0.0749806	-0.284501	-0.03402	0.0055279	-0.181852
ENSG00000072135	ENSG00000072135	26469	PTPN18	2	131113580	131132982	grey	grey	-0.282662	0.0670251	0.222528	-0.261007	0.166987	0.257862	0.200957	-0.0829933	-0.121736	0.0109704	-0.152366	-0.210516	-0.357273
ENSG00000072163	ENSG00000072163	55679	LIMS2	2	128395956	128439360	grey	grey	0.00124904	-0.277209	0.242007	-0.373796	0.394707	0.383765	0.255293	-0.194793	-0.155576	-0.372536	-0.249822	-0.0811098	-0.205019
ENSG00000072182	ENSG00000072182	55515	ASIC4	2	220378892	220403494	green	green	0.329463	-0.523542	0.603156	-0.569237	0.764463	-0.0772234	0.0422757	-0.114415	-0.134013	-0.103674	-0.347709	0.00170781	-0.267321
ENSG00000072195	ENSG00000072195	100996693	SPEG	2	220299568	220363009	grey	grey	0.104965	-0.37689	0.491537	-0.55152	0.585027	-0.00219504	0.168119	-0.0804399	0.0258427	-0.201188	-0.261176	-0.0322395	-0.334227
ENSG00000072210	ENSG00000072210	224	ALDH3A2	17	19551449	19580911	turquoise	turquoise	0.855855	-0.709546	0.276458	-0.29242	0.394402	-0.0507866	-0.344165	-0.00984883	-0.0313551	-0.0439784	-0.318537	0.133924	0.151174
ENSG00000072274	ENSG00000072274	7037	TFRC	3	195754054	195809060	pink	pink	0.106153	-0.0592435	-0.01099	0.166011	-0.084784	-0.0959996	-0.378854	0.450002	0.133233	0.316623	0.0460959	0.0741698	0.245651
ENSG00000072310	ENSG00000072310	6720	SREBF1	17	17713713	17740325	grey	grey	-0.0207095	0.0833104	0.0566832	-0.108551	0.0904859	0.156791	0.207625	-0.246637	-0.132871	-0.0802384	0.164437	0.153929	-0.213693
ENSG00000072315	ENSG00000072315	7224	TRPC5	X	111017543	111326004	grey	grey	-0.128844	-0.101312	0.391299	-0.34152	0.231364	-0.00719952	0.0811835	-0.0747253	-0.211001	-0.0679904	-0.231354	-0.185526	-0.353663
ENSG00000072364	ENSG00000072364	27125	AFF4	5	132211071	132299326	grey	grey	0.285424	-0.395342	0.352453	-0.189953	0.196321	-0.222905	-0.320726	0.425832	-0.23636	0.110004	-0.419946	-0.239609	0.0648023
ENSG00000072401	ENSG00000072401	7321	UBE2D1	10	60094735	60130513	yellow	yellow	-0.264867	0.493666	-0.53822	0.683759	-0.65086	-0.151247	-0.0272936	0.308891	0.134053	0.0560966	0.410153	0.123877	0.490707
ENSG00000072415	ENSG00000072415	64398	MPP5	14	67707826	67802536	turquoise	turquoise	0.268068	-0.139123	-0.272562	0.347256	-0.214818	0.078546	-0.240476	0.180484	-0.374328	-0.185114	0.0744754	0.118959	0.528045
ENSG00000072422	ENSG00000072422	9886	RHOBTB1	10	62629196	62761198	grey	grey	-0.0932566	0.33954	-0.295007	0.189991	-0.185073	-0.0336858	0.158517	-0.127098	0.00982972	0.191768	0.184676	-0.000337251	0.0274653
ENSG00000072501	ENSG00000072501	8243	SMC1A	X	53401070	53449677	yellow	yellow	-0.0667517	0.240899	-0.37599	0.458912	-0.413505	-0.113693	-0.114804	0.158301	0.111515	0.0995569	0.0998277	-0.0353537	0.381978
ENSG00000072518	ENSG00000072518	2011	MARK2	11	63606400	63678491	brown	brown	0.122342	-0.401665	0.560693	-0.58381	0.537056	0.107925	0.0557259	0.00167812	0.00633993	-0.105275	-0.355472	-0.08992	-0.407497
ENSG00000072571	ENSG00000072571	3161	HMMR	5	162887209	162918947	grey	grey	0.128976	-0.0642174	0.227298	-0.199988	0.136053	-0.203857	-0.061846	-0.0632738	0.0594367	0.158889	-0.0546395	-0.00799565	-0.224164
ENSG00000072609	ENSG00000072609	55743	CHFR	12	133398773	133532890	blue	blue	-0.483419	0.565114	-0.339761	0.280854	-0.380916	-6.79059e-05	0.311785	0.160527	0.06782	0.105243	0.279044	-0.0225688	-0.00936777
ENSG00000072657	ENSG00000072657	29953	TRHDE	12	72481046	73059422	turquoise	turquoise	0.649705	-0.420654	0.02941	0.112562	0.0246608	-0.260986	-0.539574	0.157787	-0.00850215	0.262236	-0.167935	0.0793152	0.407233
ENSG00000072682	ENSG00000072682	101927705	P4HA2	5	131527531	131631008	turquoise	turquoise	0.685043	-0.436974	0.016304	-0.0192072	0.167299	-0.071527	-0.354803	-0.168017	0.0005431	0.00733084	-0.028854	0.33883	0.296233
ENSG00000072694	ENSG00000072694	2213	FCGR2B	1	161551101	161648444	blue	blue	-0.503499	0.563149	-0.147785	0.0803824	-0.230813	-0.166104	0.254177	-0.0630027	0.100594	0.110767	0.296062	-0.0622956	-0.310792
ENSG00000072736	ENSG00000072736	4775	NFATC3	16	68118654	68263162	grey	grey	0.126154	-0.0379498	-0.0722072	0.10042	-0.0951018	-0.172397	-0.0205728	-0.0360515	-0.296512	-0.202867	0.0656546	0.0705844	0.125133
ENSG00000072778	ENSG00000072778	37	ACADVL	17	7120444	7128592	red	red	0.151149	0.0425903	-0.125663	-0.0673	0.0237269	0.496096	-0.175714	0.0145258	0.134525	0.315178	0.118801	0.241088	-0.117292
ENSG00000072786	ENSG00000072786	6793	STK10	5	171469077	171615390	blue	blue	-0.658761	0.659739	-0.247903	0.160821	-0.320277	0.0935477	0.6938	-0.234047	0.12326	-0.166479	0.238206	-0.17286	-0.239032
ENSG00000072803	ENSG00000072803	23291	FBXW11	5	171288553	171433877	yellow	yellow	-0.0545098	0.213967	-0.367517	0.518894	-0.319081	-0.197036	-0.0969739	0.155069	-0.256485	0.0440081	0.216786	0.0610472	0.488734
ENSG00000072818	ENSG00000072818	9744	ACAP1	17	7239848	7254797	green	green	0.204883	-0.400088	0.467642	-0.619216	0.720865	0.213342	0.109791	-0.0564406	0.0435814	-0.142005	-0.266935	0.0447014	-0.422849
ENSG00000072832	ENSG00000072832	1400	CRMP1	4	5749811	5894785	brown	brown	0.206366	-0.504306	0.72021	-0.689995	0.646749	-0.115513	-0.0156724	0.0596615	-0.0670176	0.0433197	-0.442865	-0.11446	-0.426376
ENSG00000072840	ENSG00000072840	2121	EVC	4	5712924	5830772	grey	grey	0.00955986	0.157817	-0.232757	0.178944	-0.276596	0.309639	-0.392855	0.0478307	0.114777	0.563724	0.0533484	-0.0139811	0.0111925
ENSG00000072849	ENSG00000072849	51009	DERL2	17	5374571	5390131	grey	grey	-0.197002	0.34038	-0.505389	0.393115	-0.352279	0.27684	-0.124817	0.215133	0.248896	0.0919103	0.553624	0.399674	0.25653
ENSG00000072858	ENSG00000072858	54847	SIDT1	3	113251143	113348425	grey	grey	-0.322897	0.0867901	0.279559	-0.189019	0.0143516	-0.262668	0.17282	0.0667702	0.125519	-0.00818746	-0.279899	-0.419512	-0.283694
ENSG00000072864	ENSG00000072864	54820	NDE1	16	15737124	15820210	black	black	-0.255949	0.0932851	0.123324	-0.268319	0.0823559	0.0552735	0.408787	-0.156374	0.108345	-0.190738	0.0213744	0.00548982	-0.333654
ENSG00000073008	ENSG00000073008	5817	PVR	19	45147098	45166850	grey	grey	-0.169713	-0.115045	0.0612269	-0.0714491	0.0612901	0.353811	0.0710354	0.0798761	-0.101373	-0.360465	-0.0622161	-0.0769201	0.0285978
ENSG00000073050	ENSG00000073050	7515	XRCC1	19	44047192	44084625	grey	grey	0.0232243	-0.0146203	-0.0926302	-0.141277	0.128662	0.261502	0.245207	-0.124865	0.0995848	-0.235626	0.121774	0.249225	-0.0964806
ENSG00000073060	ENSG00000073060	949	SCARB1	12	125261402	125367214	grey	grey	-0.0816149	0.0607822	0.316032	-0.336446	0.165005	-0.071985	0.0829837	-0.15049	0.0437603	0.226961	-0.0339547	-0.0487731	-0.501435
ENSG00000073067	ENSG00000073067	54905	CYP2W1	7	1022835	1029276	grey	grey	0.189663	-0.214118	0.0699757	-0.263404	0.403759	0.167723	0.111149	-0.0694644	0.20052	-0.10968	0.0342319	0.207215	-0.129383
ENSG00000073111	ENSG00000073111	4171	MCM2	3	127317066	127341276	grey	grey	-0.287724	0.38962	-0.0861431	-0.0143827	-0.0763379	-0.0742634	0.098224	-0.291751	0.184939	0.417886	0.100856	-0.113101	-0.378461
ENSG00000073282	ENSG00000073282	8626	TP63	3	189349205	189615068	grey	grey	-0.0133902	-0.343152	0.430773	-0.503857	0.388131	0.151909	0.273142	-0.0785752	-0.0668456	-0.346255	-0.323318	-0.110574	-0.314256
ENSG00000073331	ENSG00000073331	80216	ALPK1	4	113206665	113363776	grey	grey	-0.218138	0.0622076	0.103047	-0.291553	0.0621578	0.128432	0.317316	-0.335266	0.112829	-0.203958	-0.0910692	-0.160846	-0.412208
ENSG00000073350	ENSG00000073350	3993	LLGL2	17	73521161	73571289	purple	purple	0.11851	0.0902303	-0.0401056	-0.0734824	-0.102603	0.0904837	-0.305854	-0.045293	0.0377159	0.503034	0.0999228	0.146086	-0.226954
ENSG00000073417	ENSG00000073417	5151	PDE8A	15	85523671	85682376	turquoise	turquoise	0.46678	-0.445022	0.14784	-0.209516	0.297966	0.223552	-0.0941513	0.178982	-0.127764	-0.0843196	-0.248639	0.102158	0.149869
ENSG00000073464	ENSG00000073464	1183	CLCN4	X	10125024	10205700	black	black	-0.188467	0.0973661	-0.0276434	0.00263066	0.0454786	0.0643229	0.499365	-0.146511	-0.294628	-0.389538	-0.0981036	-0.207697	0.00371145
ENSG00000073536	ENSG00000073536	54475	NLE1	17	33455772	33469334	grey	grey	0.17855	-0.253419	0.292953	-0.286512	0.272895	-0.0598616	0.0217335	-0.243058	0.147555	0.00255919	-0.284835	-0.156174	-0.180077
ENSG00000073584	ENSG00000073584	6605	SMARCE1	17	38781214	38804760	yellow	yellow	-0.424683	0.65757	-0.648324	0.597699	-0.689421	0.000629045	0.131452	-0.103522	0.181091	0.173061	0.458868	0.0841732	0.208446
ENSG00000073598	ENSG00000073598	54752	FNDC8	17	33448598	33457751	green	green	0.178679	-0.397985	0.510582	-0.508536	0.649087	0.0944445	0.106405	-0.122399	-0.0270983	-0.197759	-0.201945	0.117719	-0.26539
ENSG00000073605	ENSG00000073605	55876	GSDMB	17	38060848	38076107	grey	grey	0.128288	-0.265722	0.229205	-0.362403	0.366035	0.116096	0.255346	-0.185752	-0.0879485	-0.241132	-0.23533	0.00920192	-0.198782
ENSG00000073614	ENSG00000073614	5927	KDM5A	12	389295	498620	blue	blue	-0.633219	0.715795	-0.424022	0.25247	-0.475468	0.126521	0.488756	-0.327726	0.0496033	-0.0243601	0.325559	-0.16225	-0.261369
ENSG00000073670	ENSG00000073670	4185	ADAM11	17	42836399	42859214	brown	brown	0.163221	-0.374433	0.546642	-0.448343	0.511674	-0.19936	0.0526115	-0.140231	-0.160226	-0.13136	-0.302529	-0.0706952	-0.235204
ENSG00000073711	ENSG00000073711	5523	PPP2R3A	3	135684515	135866733	purple	purple	0.18374	-0.0342757	-0.0588122	0.182871	-0.0530169	-0.0380777	-0.567878	0.301987	0.0444634	0.685041	0.0516754	0.098615	0.194574
ENSG00000073712	ENSG00000073712	10979	FERMT2	14	53323986	53419153	turquoise	turquoise	0.219974	-0.26128	-0.117487	0.113206	0.0314829	0.346103	-0.1538	0.506025	0.00222158	-0.273083	-0.0864511	0.0743657	0.421069
ENSG00000073734	ENSG00000073734	8647	ABCB11	2	169779448	169887832	grey	grey	0.0799846	-0.286127	0.494377	-0.333583	0.32462	-0.195201	0.141064	-0.0162114	-0.273772	-0.166495	-0.368317	-0.252736	-0.158331
ENSG00000073737	ENSG00000073737	10170	DHRS9	2	169921299	169952677	black	black	-0.299128	0.291386	0.103626	-0.132955	-0.104639	-0.237385	0.451553	-0.224847	-0.0994585	-0.140255	-0.0438685	-0.228008	-0.328186
ENSG00000073754	ENSG00000073754	922	CD5L	1	157800704	157868046	brown	brown	0.0840763	-0.374588	0.663561	-0.460131	0.418895	-0.322377	0.163471	-0.0330307	-0.392153	-0.177965	-0.49167	-0.346393	-0.283517
ENSG00000073756	ENSG00000073756	5743	PTGS2	1	186640923	186649559	blue	blue	-0.323049	0.35493	-0.100359	0.106013	-0.147647	-0.097913	0.279059	0.0900405	0.267943	0.0172206	0.170311	-0.0467355	-0.0974757
ENSG00000073792	ENSG00000073792	10644	IGF2BP2	3	185361527	185542844	grey	grey	-0.169729	0.263137	-0.214254	0.231413	-0.344527	-0.0154832	-0.0381834	-0.0883682	-0.0294294	0.0416223	0.195817	0.0693627	0.0595015
ENSG00000073803	ENSG00000073803	9175	MAP3K13	3	185000729	185206885	grey	grey	0.152914	-0.206067	0.231136	-0.18098	0.114902	-0.229709	0.0288349	0.110057	-0.310199	-0.208863	-0.110681	-0.0183458	-0.028551
ENSG00000073849	ENSG00000073849	6480	ST6GAL1	3	186648274	186796341	blue	blue	-0.439816	0.432909	-0.322872	0.27564	-0.248646	-0.162921	0.411113	-0.0911683	-0.100172	-0.10883	0.0730802	-0.198854	0.0679594
ENSG00000073861	ENSG00000073861	30009	TBX21	17	45810610	45823485	grey	grey	-0.0199232	-0.194078	0.397918	-0.354474	0.279512	-0.129999	0.30312	-0.155585	-0.00235153	-0.22795	-0.320109	-0.195494	-0.208866
ENSG00000073910	ENSG00000073910	10129	FRY	13	32605437	32870794	grey	grey	0.070216	-0.187768	0.0379381	0.0935692	-0.0442634	-0.0867172	-0.0518602	0.172707	-0.30452	-0.225757	-0.163849	-0.139331	0.254592
ENSG00000073921	ENSG00000073921	8301	PICALM	11	85668727	85780924	grey	grey	0.0111155	0.136097	-0.436598	0.462884	-0.283982	0.205317	-0.181148	0.14948	-0.0075114	0.109119	0.145896	0.0405142	0.477721
ENSG00000073969	ENSG00000073969	101930324	NSF	17	44668035	44834830	blue	blue	-0.370044	0.636131	-0.490292	0.561268	-0.607993	-0.139414	0.0576209	-0.0496951	-0.178111	0.168609	0.432874	0.00445652	0.158522
ENSG00000074047	ENSG00000074047	2736	GLI2	2	121493199	121750229	grey	grey	-0.0611293	-0.13108	0.253648	-0.221912	0.130078	-0.041656	0.0851981	0.149581	-0.0768689	-0.125581	-0.148795	-0.10842	-0.140988
ENSG00000074054	ENSG00000074054	23332	CLASP1	2	122095352	122407163	grey	grey	-0.153587	0.0469078	0.0465497	-0.0359062	-0.0783717	0.264223	0.0432037	0.0478118	-0.0648187	0.0248789	-0.109084	-0.146401	-0.0933261
ENSG00000074071	ENSG00000074071	65993	MRPS34	16	1821891	1823156	red	red	0.30454	-0.165557	-0.100389	-0.175395	0.240429	0.655879	-0.0469277	-0.0703609	0.345287	-0.0232269	0.183492	0.46112	-0.0534595
ENSG00000074181	ENSG00000074181	4854	NOTCH3	19	15270444	15311792	grey	grey	-0.127765	0.0175371	0.219255	-0.150965	0.111768	-0.173936	0.333747	-0.176849	-0.104734	-0.146869	-0.0924161	-0.0918019	-0.19565
ENSG00000074201	ENSG00000074201	1207	CLNS1A	11	77225981	77348850	yellow	yellow	0.0178931	0.23897	-0.539395	0.509144	-0.381136	0.198034	-0.0481534	-0.170735	0.334512	-0.045526	0.401212	0.300905	0.415075
ENSG00000074266	ENSG00000074266	8726	EED	11	85955586	85989855	blue	blue	-0.493928	0.759354	-0.669677	0.580153	-0.630716	0.201551	0.211454	-0.0934854	0.156479	0.0897256	0.533733	0.0573814	0.113072
ENSG00000074276	ENSG00000074276	54825	CDHR2	5	175969512	176022975	turquoise	turquoise	0.710669	-0.521132	0.290528	-0.433906	0.378888	0.107642	-0.263533	-0.234424	-0.0771708	0.145667	-0.24728	0.189822	-0.170179
ENSG00000074317	ENSG00000074317	6620	SNCB	5	176047085	176057530	grey	grey	0.17786	-0.254706	0.367486	-0.299747	0.42661	-0.0120787	0.104352	-0.211796	-0.0603324	-0.0615102	-0.159638	0.00548822	-0.137425
ENSG00000074319	ENSG00000074319	7251	TSG101	11	18489883	18548779	yellow	yellow	-0.189324	0.279812	-0.413985	0.515362	-0.372667	0.111774	-0.0563785	0.268486	0.0552817	-0.0796642	0.522182	0.410002	0.466063
ENSG00000074356	ENSG00000074356	55421	C17orf85	17	3714460	3749545	pink	pink	-0.106274	0.137836	-0.229969	0.250685	-0.243383	0.185901	-0.126964	0.464415	0.133434	0.126189	0.00609422	-0.0963662	0.218576
ENSG00000074370	ENSG00000074370	489	ATP2A3	17	3827169	3867736	black	black	-0.320499	0.0289212	0.382087	-0.417391	0.230748	0.0317153	0.639133	-0.30835	-0.170844	-0.249288	-0.396567	-0.465246	-0.492436
ENSG00000074410	ENSG00000074410	771	CA12	15	63613577	63674360	turquoise	turquoise	0.475117	-0.417416	0.336937	-0.230949	0.314575	-0.314248	-0.362948	0.00683455	-0.0679324	0.391746	-0.363246	-0.132816	-0.0344057
ENSG00000074416	ENSG00000074416	11343	MGLL	3	127407909	127542051	blue	blue	-0.255277	0.443229	-0.192901	0.0841538	-0.165088	-0.0339458	0.210359	-0.31115	-0.0558924	0.165838	0.319272	0.0502058	-0.265912
ENSG00000074582	ENSG00000074582	617	BCS1L	2	219523487	219528166	red	red	0.0383624	0.00443212	-0.0645272	-0.0882788	0.0427569	0.542347	-0.0670816	-0.0803824	0.261458	-0.0536542	0.389143	0.549334	-0.129085
ENSG00000074590	ENSG00000074590	9891	NUAK1	12	106457118	106533811	blue	blue	-0.525614	0.551601	-0.318782	0.199991	-0.284846	0.0482991	0.106371	-0.114663	0.17818	0.222526	0.341977	0.0585497	-0.201076
ENSG00000074603	ENSG00000074603	54878	DPP8	15	65734801	65810042	grey	grey	-0.165911	0.339732	-0.477223	0.366864	-0.243992	0.0305801	0.333405	-0.273329	-0.143047	-0.289523	0.368834	0.143698	0.213885
ENSG00000074621	ENSG00000074621	9187	SLC24A1	15	65903704	65953333	grey	grey	-0.236202	0.355348	-0.343737	0.354618	-0.407505	-0.0154411	0.0668052	-0.225386	0.0137458	0.0749258	0.16326	-0.0759499	0.136114
ENSG00000074657	ENSG00000074657	55205	ZNF532	18	56529832	56653712	blue	blue	-0.566554	0.513389	-0.211916	0.0940543	-0.278197	0.165776	0.421968	-0.32999	0.00607843	-0.00372292	0.0633448	-0.264137	-0.296525
ENSG00000074660	ENSG00000074660	8578	SCARF1	17	1537152	1549041	black	black	-0.370448	0.2465	-0.100503	0.142446	-0.189501	-0.155969	0.569175	-0.276806	-0.140052	-0.344304	-0.0493504	-0.279059	0.010331
ENSG00000074695	ENSG00000074695	3998	LMAN1	18	56995055	57027194	turquoise	turquoise	0.281006	-0.264071	0.15491	0.0297625	0.159733	-0.217601	-0.0940439	0.0705684	-0.338173	-0.1232	-0.191292	-0.0663098	0.22474
ENSG00000074696	ENSG00000074696	51495	PTPLAD1	15	65822756	65870687	yellow	yellow	0.0667257	0.229541	-0.366077	0.511713	-0.391415	-0.341176	-0.229691	0.0498874	-0.0712528	0.209334	0.338272	0.167115	0.403133
ENSG00000074706	ENSG00000074706	26034	IPCEF1	6	154475631	154677926	grey	grey	-0.00602576	-0.121909	0.212964	-0.146055	0.182296	-0.246571	-0.0644671	5.45364e-05	0.0736111	0.224138	-0.287136	-0.229624	-0.0907993
ENSG00000074755	ENSG00000074755	23140	ZZEF1	17	3907739	4046314	grey	grey	-0.21261	0.291513	-0.207896	0.134877	-0.257753	0.0328192	0.289082	-0.242415	-0.121196	-0.117261	0.203189	0.0869181	-0.014851
ENSG00000074771	ENSG00000074771	50508	NOX3	6	155716504	155777037	grey	grey	0.0925959	-0.271724	0.412728	-0.354883	0.305208	-0.144916	-0.0152049	-0.0982924	-0.160317	-0.0807552	-0.201635	-0.0904344	-0.256799
ENSG00000074800	ENSG00000074800	2023	ENO1	1	8921061	8939308	purple	purple	-0.100456	0.316264	-0.312651	0.12546	-0.145445	0.422589	-0.323079	0.115306	0.440251	0.61662	0.382304	0.309505	-0.144034
ENSG00000074803	ENSG00000074803	6557	SLC12A1	15	48483861	48596275	turquoise	turquoise	0.405528	-0.38876	0.15686	-0.101249	0.2111	-0.194734	-0.359733	0.0400522	-0.00849465	0.319452	-0.342194	-0.0868973	0.125234
ENSG00000074842	ENSG00000074842	56005	C19orf10	19	4641386	4670382	blue	blue	-0.632986	0.667981	-0.371228	0.180431	-0.351675	0.33909	0.243666	-0.0667841	0.300578	0.0368646	0.585476	0.243117	-0.260058
ENSG00000074964	ENSG00000074964	55160	ARHGEF10L	1	17866330	18024369	grey	grey	0.118685	0.092907	-0.124456	0.0528858	0.035753	0.0477539	-0.0248122	-0.342976	0.189	0.149256	0.252948	0.319849	-0.0362066
ENSG00000074966	ENSG00000074966	7294	TXK	4	48068410	48136273	grey	grey	-0.0154967	-0.132492	0.46495	-0.403938	0.218449	-0.0555611	0.0790547	-0.237865	-0.147618	0.0420047	-0.280145	-0.233902	-0.460078
ENSG00000075043	ENSG00000075043	3785	KCNQ2	20	62037542	62103993	grey	grey	0.129236	-0.379124	0.488557	-0.630885	0.516967	0.307509	0.133284	-0.0607717	0.0413155	-0.199479	-0.180563	0.111446	-0.466981
ENSG00000075073	ENSG00000075073	6865	TACR2	10	71163659	71176623	green	green	0.375818	-0.616022	0.564289	-0.493209	0.714556	-0.206025	0.00515646	-0.0199175	-0.204541	-0.166765	-0.507189	-0.157007	-0.0767488
ENSG00000075089	ENSG00000075089	64431	ACTR6	12	100592900	100635643	yellow	yellow	-0.105172	0.395659	-0.580727	0.666969	-0.612974	0.19346	-0.198714	0.0450822	0.0964607	0.187412	0.334194	0.0886404	0.483781
ENSG00000075131	ENSG00000075131	54962	TIPIN	15	66628544	66679084	grey	grey	-0.180405	0.390127	-0.30961	0.267013	-0.248932	0.0618201	0.186405	-0.0783285	0.159856	0.0967849	0.301332	0.135988	0.0620399
ENSG00000075142	ENSG00000075142	6717	SRI	7	87834433	87856308	blue	blue	-0.630703	0.802091	-0.605084	0.472662	-0.525524	0.270571	0.122952	0.00533959	0.471503	0.300324	0.698152	0.275005	-0.0415918
ENSG00000075151	ENSG00000075151	8672	EIF4G3	1	21132963	21503377	blue	blue	-0.610182	0.742236	-0.429255	0.375695	-0.51083	0.00838661	0.264552	-0.28806	0.0298451	0.135343	0.511022	0.0335612	-0.155321
ENSG00000075188	ENSG00000075188	79023	NUP37	12	102467967	102513902	greenyellow	greenyellow	-0.284663	0.577243	-0.547648	0.478662	-0.494885	0.16654	-0.0411707	-0.263101	0.251887	0.14557	0.694647	0.429008	0.0823607
ENSG00000075213	ENSG00000075213	10371	SEMA3A	7	83585093	84122040	brown	brown	0.125237	-0.429605	0.593647	-0.522986	0.487392	-0.143093	0.119401	0.0209524	-0.147509	-0.18467	-0.463071	-0.237624	-0.297281
ENSG00000075218	ENSG00000075218	51512	GTSE1	22	46692638	46726707	grey	grey	-0.149015	-0.105602	0.21306	-0.319	0.316183	0.0264406	0.284746	-0.280851	-0.0545165	-0.241719	-0.221263	-0.248716	-0.316536
ENSG00000075223	ENSG00000075223	10512	SEMA3C	7	80371854	80551675	pink	pink	-0.0127473	-0.0295718	-0.108078	0.26099	-0.216704	-0.151887	-0.163581	0.413571	-0.136387	0.00655997	-0.140188	-0.235926	0.317558
ENSG00000075234	ENSG00000075234	55020	TTC38	22	46663858	46689905	turquoise	turquoise	0.626441	-0.385209	0.168245	-0.279083	0.317313	0.156766	-0.234415	-0.0837846	-0.100237	0.125581	-0.0717493	0.244035	-0.090016
ENSG00000075239	ENSG00000075239	38	ACAT1	11	107992243	108018503	turquoise	turquoise	0.885279	-0.673069	0.295385	-0.230206	0.378302	-0.132784	-0.402554	-0.0447013	-0.111754	0.2017	-0.385852	0.0747252	0.190993
ENSG00000075240	ENSG00000075240	23151	GRAMD4	22	46971909	47075688	grey	grey	-0.417925	0.416009	-0.123754	0.0564564	-0.263559	0.26958	-0.0203686	0.0419687	0.136083	0.369111	0.14214	-0.107516	-0.273339
ENSG00000075275	ENSG00000075275	9620	CELSR1	22	46756731	46933067	turquoise	turquoise	0.655462	-0.531073	0.300391	-0.276458	0.277976	-0.159785	-0.315261	0.0635406	-0.231206	0.236802	-0.45934	-0.125535	0.0695082
ENSG00000075290	ENSG00000075290	7479	WNT8B	10	102222798	102243501	brown	brown	0.196358	-0.531475	0.5889	-0.459633	0.52698	-0.15115	0.0691745	-0.0334599	-0.302962	-0.351364	-0.412763	-0.179055	-0.158265
ENSG00000075292	ENSG00000075292	100507113	ZNF638	2	71503691	71662199	yellow	yellow	-0.0961925	0.368547	-0.429265	0.470146	-0.425009	0.0198298	-0.0972838	-0.294606	0.146639	0.114308	0.427908	0.234879	0.192529
ENSG00000075303	ENSG00000075303	55972	SLC25A40	7	87462883	87505672	turquoise	turquoise	0.269719	-0.38102	0.209877	-0.0526874	0.241876	-0.179462	-0.276849	0.186826	-0.154578	-0.0195135	-0.349799	-0.18953	0.210539
ENSG00000075340	ENSG00000075340	119	ADD2	2	70834750	70995357	green	green	0.360183	-0.57736	0.650111	-0.676141	0.694376	-0.122963	0.0068405	-0.211133	-0.000379328	-0.0636492	-0.512134	-0.136244	-0.390284
ENSG00000075391	ENSG00000075391	9462	RASAL2	1	178062864	178448644	grey	grey	-0.212673	0.298163	-0.239359	0.075552	-0.117532	0.175523	0.412674	-0.0800731	0.0298833	-0.162711	0.17576	0.0876205	-0.0780236
ENSG00000075399	ENSG00000075399	9605	VPS9D1	16	89773542	89787394	grey	grey	-0.236741	0.0695248	0.130884	-0.238254	0.0629265	0.39032	0.234564	-0.173332	0.042048	-0.0725433	-0.0716077	-0.0738797	-0.337928
ENSG00000075407	ENSG00000075407	101929740	ZNF37A	10	38383264	38414472	grey	grey	0.0386914	-0.143941	0.26657	-0.211611	0.210832	0.0220811	0.0282434	-0.102034	-0.0634028	-0.126782	-0.0624863	-0.0015578	-0.198795
ENSG00000075413	ENSG00000075413	4140	MARK3	14	103851729	103970168	grey	grey	-0.0584164	0.23161	-0.355811	0.278735	-0.185202	0.0616908	-0.0158234	0.167619	-0.0286136	-0.00863723	0.379211	0.341725	0.195797
ENSG00000075415	ENSG00000075415	5250	SLC25A3	12	98987369	98995946	turquoise	turquoise	0.315617	-0.201687	0.0418982	-0.00145154	0.134113	0.12097	-0.270032	0.19123	0.0662501	0.126712	0.149013	0.253529	0.0886559
ENSG00000075420	ENSG00000075420	101928615	FNDC3B	3	171757418	172119455	blue	blue	-0.431519	0.413243	-0.218382	0.171168	-0.263712	-0.1437	0.117902	0.00650518	-0.0511382	0.0215952	0.151007	-0.225153	-0.119289
ENSG00000075426	ENSG00000075426	2355	FOSL2	2	28615315	28640179	pink	pink	0.0322184	-0.259995	0.292509	-0.255982	0.249611	0.110885	-0.268804	0.576662	0.061592	0.0817255	-0.131841	0.0303378	-0.0970652
ENSG00000075429	ENSG00000075429	27091	CACNG5	17	64831235	64881603	grey	grey	0.0122305	-0.296056	0.46605	-0.295899	0.366011	-0.233944	0.145836	0.0664394	-0.141459	-0.258084	-0.33977	-0.245674	-0.100863
ENSG00000075461	ENSG00000075461	101929306	CACNG4	17	64961026	65029514	brown	brown	0.324768	-0.609805	0.757245	-0.616427	0.694719	-0.277049	-0.0989082	-0.00521114	-0.0996824	0.083208	-0.637823	-0.310088	-0.287655
ENSG00000075539	ENSG00000075539	285527	FRYL	4	48499378	48782339	yellow	yellow	-0.176592	0.369186	-0.31985	0.447329	-0.457434	-0.222273	0.126805	-0.356598	-0.296456	0.0994808	0.0980727	-0.198837	0.225505
ENSG00000075568	ENSG00000075568	23505	TMEM131	2	98372799	98612388	grey	grey	0.00927361	0.13629	-0.329843	0.402045	-0.34412	0.169919	-0.296014	0.14429	-0.0876819	0.344683	-0.0121914	-0.115779	0.325858
ENSG00000075618	ENSG00000075618	6624	FSCN1	7	5632439	5646286	black	black	-0.438758	0.364719	-0.12573	0.00374922	-0.0701128	0.155665	0.682321	-0.21153	-0.0211019	-0.312513	0.173177	-0.0214177	-0.211304
ENSG00000075624	ENSG00000075624	60	ACTB	7	5566782	5603415	grey	grey	-0.219667	0.281429	-0.255282	0.0393865	-0.0489522	0.197892	0.0344425	0.0484227	0.140694	0.244712	0.20383	0.0443342	-0.163284
ENSG00000075643	ENSG00000075643	55034	MOCOS	18	33767482	33852120	grey	grey	-0.0553521	0.0476951	0.151774	-0.0510191	-0.0385481	-0.0500286	-0.0814308	-0.0519935	-0.0395884	0.38522	-0.114279	-0.1276	-0.173328
ENSG00000075651	ENSG00000075651	5337	PLD1	3	171318195	171528740	turquoise	turquoise	0.660158	-0.530348	0.173586	-0.160301	0.258467	-0.00959294	-0.393299	0.0856041	-0.0941189	-0.0233217	-0.0417625	0.34687	0.186649
ENSG00000075673	ENSG00000075673	479	ATP12A	13	25254549	25285921	brown	brown	0.202297	-0.368719	0.514611	-0.446617	0.445215	-0.123791	-0.0203844	-0.0521808	-0.0412781	0.0352054	-0.371786	-0.114466	-0.27471
ENSG00000075702	ENSG00000075702	284403	WDR62	19	36545783	36596008	grey	grey	0.024945	-0.219905	0.252106	-0.444383	0.550833	0.200098	0.39595	-0.161889	0.00186761	-0.364427	-0.191873	-0.0130128	-0.277876
ENSG00000075711	ENSG00000075711	1739	DLG1	3	196769431	197026171	grey	grey	0.148984	-0.0869606	-0.0696397	0.262453	-0.0886541	-0.0406198	-0.222494	0.125235	-0.194247	0.0860848	-0.0176313	0.00640329	0.361436
ENSG00000075785	ENSG00000075785	7879	RAB7A	3	128444965	128533639	yellow	yellow	0.0351202	0.175891	-0.413577	0.555358	-0.380114	-0.0603523	-0.167869	0.160415	-0.155939	0.13098	0.216824	0.079628	0.555393
ENSG00000075790	ENSG00000075790	55973	BCAP29	7	107220422	107269615	blue	blue	-0.522492	0.617698	-0.42744	0.513573	-0.478147	0.0315858	0.150616	0.0900671	-0.0401099	0.0325412	0.609588	0.190046	0.169601
ENSG00000075826	ENSG00000075826	25956	SEC31B	10	102246399	102289628	tan	tan	0.359863	-0.21027	-0.0429546	-0.149246	0.333186	0.442542	-0.111582	0.00357435	0.255683	-0.049808	0.387197	0.758325	0.0291586
ENSG00000075856	ENSG00000075856	9733	SART3	12	108916357	108955176	blue	blue	-0.234893	0.422085	-0.505641	0.489213	-0.376226	0.0539037	0.156742	-0.0948667	0.131413	-0.0518013	0.407426	0.228948	0.321658
ENSG00000075884	ENSG00000075884	101928361	ARHGAP15	2	143848931	144525921	blue	blue	-0.56806	0.672257	-0.257527	0.207539	-0.34017	-0.0528928	0.29339	-0.220474	0.259671	0.125184	0.350845	-0.0258997	-0.243892
ENSG00000075891	ENSG00000075891	5076	PAX2	10	102495360	102589698	purple	purple	0.0494056	0.057377	0.0269734	-0.0904696	0.0231776	0.0595176	-0.26512	-0.260283	0.228156	0.617908	-0.0171214	0.0478071	-0.264165
ENSG00000075914	ENSG00000075914	23016	EXOSC7	3	45016733	45077558	grey	grey	-0.282504	0.192272	-0.0446476	0.0120859	-0.16055	0.116434	0.348284	-0.129852	0.035366	-0.229917	0.0384305	-0.0637562	-0.0738146
ENSG00000075945	ENSG00000075945	22920	KIFAP3	1	169890467	170054349	yellow	yellow	0.0989019	0.210802	-0.383186	0.526806	-0.426375	-0.102478	-0.307923	-0.0110515	-0.166484	0.129004	0.307289	0.10214	0.391568
ENSG00000075975	ENSG00000075975	23609	MKRN2	3	12598513	12625212	grey	grey	0.0309075	0.042359	-0.269175	0.352906	-0.184139	0.0901185	0.0458031	-0.222811	0.0249617	-0.255972	0.267184	0.254503	0.397084
ENSG00000076003	ENSG00000076003	4175	MCM6	2	136597196	136633996	blue	blue	-0.280432	0.237958	-0.163437	0.217631	-0.299499	0.0667277	-0.140695	0.104134	-0.126998	-0.0715781	0.24864	0.049277	0.0318161
ENSG00000076043	ENSG00000076043	25996	REXO2	11	114310108	114321001	turquoise	turquoise	0.325828	-0.144489	-0.0860126	-0.00578759	0.111329	0.191007	-0.187568	0.0978321	0.0540123	-0.0949334	0.375288	0.557476	0.107255
ENSG00000076053	ENSG00000076053	10179	RBM7	11	114270752	114284925	yellow	yellow	-0.191988	0.532305	-0.632634	0.693466	-0.63469	0.0185587	-0.260623	0.325287	0.234469	0.298392	0.454493	0.126162	0.385554
ENSG00000076108	ENSG00000076108	11176	BAZ2A	12	56989380	57030600	grey	grey	-0.0209767	-0.250075	0.374359	-0.495907	0.554096	0.121968	0.246101	-0.00218755	0.0159585	-0.160448	-0.225898	-0.0447545	-0.357676
ENSG00000076242	ENSG00000076242	4292	MLH1	3	37034823	37107380	grey	grey	-0.172706	0.32925	-0.325875	0.376841	-0.330551	-0.00264837	0.00298365	-0.0728124	0.252058	0.0418511	0.455908	0.345245	0.213557
ENSG00000076248	ENSG00000076248	7374	UNG	12	109535379	109548797	grey	grey	0.0233096	-0.0140798	-0.236304	0.318054	-0.147063	0.0809331	-0.126564	0.126582	-0.0262441	-0.252685	0.270679	0.252692	0.419566
ENSG00000076258	ENSG00000076258	2329	FMO4	1	171283347	171311223	turquoise	turquoise	0.645392	-0.551343	0.319278	-0.27093	0.386374	-0.230654	-0.255683	-0.215377	-0.121171	0.00719621	-0.357177	-0.0355458	0.029728
ENSG00000076321	ENSG00000076321	27252	KLHL20	1	173684080	173755840	grey	grey	0.0728628	-0.0253401	-0.239988	0.289388	-0.147219	-0.139942	0.246645	-0.124695	-0.0325753	-0.507387	0.0413707	0.0145674	0.436799
ENSG00000076344	ENSG00000076344	8786	RGS11	16	318300	325980	green	green	0.150921	-0.358542	0.518997	-0.467336	0.57951	0.0526792	0.033315	-0.117499	-0.0817419	-0.218913	-0.187767	0.0350599	-0.283259
ENSG00000076356	ENSG00000076356	5362	PLXNA2	1	208195587	208417665	black	black	-0.127988	-0.0960996	0.236495	-0.299663	0.231871	-0.144535	0.585507	-0.195937	-0.230893	-0.52809	-0.201608	-0.174503	-0.217025
ENSG00000076382	ENSG00000076382	10615	SPAG5	17	26904588	26926297	turquoise	turquoise	0.74817	-0.536547	0.24112	-0.222643	0.326309	-0.0452979	-0.337646	-0.0565078	-0.177172	0.115102	-0.193311	0.247712	0.113994
ENSG00000076554	ENSG00000076554	7163	TPD52	8	80870571	81143467	grey	grey	0.0719574	-0.0300324	-0.113081	0.333107	-0.157943	0.0141388	-0.341108	0.157122	-0.198633	0.0655579	0.219935	0.192481	0.385402
ENSG00000076555	ENSG00000076555	32	ACACB	12	109554400	109706031	turquoise	turquoise	0.190484	-0.28623	0.0902925	-0.107102	0.129386	0.245042	-0.0540771	0.0481466	-0.228667	-0.135679	-0.24082	-0.0743916	0.103044
ENSG00000076604	ENSG00000076604	9618	TRAF4	17	27071002	27077974	grey	grey	0.00374874	-0.195869	0.310579	-0.381563	0.294616	0.274663	-0.143953	0.409238	0.0757244	0.147181	-0.151782	0.00837168	-0.281517
ENSG00000076650	ENSG00000076650	55094	GPATCH1	19	33571786	33621448	grey	grey	-0.18677	0.344429	-0.339512	0.278259	-0.290945	0.137262	0.118062	-0.32614	0.0682553	0.0303258	0.347491	0.202147	0.0429559
ENSG00000076662	ENSG00000076662	3385	ICAM3	19	10444452	10450499	grey	grey	-0.0527907	0.125728	-0.0319774	-0.175502	0.166015	0.371064	0.281712	-0.25603	0.290738	-0.127977	0.16734	0.197993	-0.261059
ENSG00000076685	ENSG00000076685	22978	NT5C2	10	104845940	104953056	grey	grey	-0.0523493	0.195323	-0.402609	0.416721	-0.406984	0.133124	-0.261573	0.23298	0.0938517	0.0737747	0.373182	0.297954	0.351098
ENSG00000076706	ENSG00000076706	102465453	MCAM	11	119179241	119192231	blue	blue	-0.59018	0.558367	-0.166735	0.0819761	-0.255723	-0.128434	0.513234	-0.133779	0.0632759	-0.0222069	0.204631	-0.143894	-0.284453
ENSG00000076716	ENSG00000076716	2239	GPC4	X	132434131	132549518	grey	grey	-0.128559	0.253436	-0.291851	0.246054	-0.34126	0.0882241	-0.454922	0.220445	0.251273	0.569098	0.141064	0.0123291	0.0488211
ENSG00000076770	ENSG00000076770	55796	MBNL3	X	131503345	131623996	turquoise	turquoise	0.272695	-0.314777	0.183278	0.0180111	0.128508	-0.141795	-0.418724	0.266175	-0.126589	0.0899103	-0.0116011	0.115165	0.197294
ENSG00000076864	ENSG00000076864	5909	RAP1GAP	1	21922708	21995801	purple	purple	0.0138169	-0.0512865	0.20311	-0.195256	0.0944848	0.0924032	-0.300172	0.203639	0.149923	0.602756	-0.125455	-0.0606908	-0.256172
ENSG00000076924	ENSG00000076924	56949	XAB2	19	7684411	7694451	grey	grey	0.0296188	-0.07918	0.132862	-0.242396	0.213839	0.2766	0.0259384	0.0482479	-0.0584836	0.0541863	0.0107587	0.123443	-0.18829
ENSG00000076928	ENSG00000076928	100505585	ARHGEF1	19	42387228	42434302	green	green	0.160104	-0.309119	0.355001	-0.432354	0.569326	0.0637102	0.0900149	0.0106374	0.10147	-0.0529836	-0.270098	-0.045966	-0.236885
ENSG00000076944	ENSG00000076944	6813	STXBP2	19	7701767	7712759	grey	grey	0.0380973	0.0437218	0.0122365	-0.00385373	-0.0970565	0.341197	-0.285361	0.148118	-0.0318195	0.339644	0.0627943	0.049609	-0.126666
ENSG00000076984	ENSG00000076984	5609	MAP2K7	19	7968728	7979363	grey	grey	0.047252	-0.347479	0.372054	-0.431266	0.522387	0.104933	0.289022	-0.041208	-0.0274808	-0.39355	-0.301339	-0.102759	-0.202718
ENSG00000077009	ENSG00000077009	27231	NMRK2	19	3933101	3942414	green	green	0.0517856	-0.259982	0.466261	-0.554645	0.582312	0.201882	0.175942	-0.171717	0.0153754	-0.134199	-0.186	0.0147073	-0.462109
ENSG00000077044	ENSG00000077044	8527	DGKD	2	234263153	234380750	grey	grey	-0.305829	0.164469	0.0535354	-0.052012	0.100914	-0.115167	0.252859	0.136406	-0.0881579	-0.122597	-0.0270522	-0.172491	-0.149889
ENSG00000077080	ENSG00000077080	51412	ACTL6B	7	100240720	100254084	brown	brown	0.163387	-0.324618	0.53298	-0.431367	0.430871	-0.278532	0.0180992	-0.0851297	-0.0994771	-0.0769069	-0.342562	-0.155229	-0.282363
ENSG00000077092	ENSG00000077092	5915	RARB	3	25215823	25639423	black	black	-0.323328	0.129406	0.1276	-0.137979	0.0273948	-0.102669	0.58168	-0.374241	-0.191191	-0.25075	-0.272889	-0.43527	-0.21131
ENSG00000077097	ENSG00000077097	7155	TOP2B	3	25639475	25706398	yellow	yellow	-0.291863	0.534721	-0.577872	0.678201	-0.70198	-0.147031	-0.0802971	0.00822467	0.158293	0.300885	0.257754	-0.0974123	0.351167
ENSG00000077147	ENSG00000077147	56889	TM9SF3	10	98277866	98347209	yellow	yellow	-0.1418	0.350448	-0.583652	0.707071	-0.571113	-0.196755	-0.108228	0.136322	-0.0217551	0.0276431	0.289854	0.0117932	0.583431
ENSG00000077150	ENSG00000077150	4791	NFKB2	10	104153867	104162281	grey	grey	0.306538	-0.40893	0.268972	-0.322356	0.498088	0.101915	-0.0900341	0.284907	-0.0287249	-0.0914179	-0.246074	-0.0121454	-0.0589376
ENSG00000077157	ENSG00000077157	4660	PPP1R12B	1	202317827	202561834	grey	grey	0.132627	-0.265367	0.329569	-0.327752	0.236345	0.14148	-0.0270981	0.0408453	0.0931782	0.000429852	-0.236421	-0.0779971	-0.240524
ENSG00000077232	ENSG00000077232	54431	DNAJC10	2	183580999	183659191	blue	blue	-0.465781	0.646145	-0.541427	0.593028	-0.656669	-0.00806698	-0.00738879	-0.00384804	-0.070898	0.16902	0.471867	0.00936711	0.174513
ENSG00000077235	ENSG00000077235	2975	GTF3C1	16	27470876	27561234	grey	grey	-0.0353285	-0.141825	0.162247	-0.295967	0.195461	0.287036	0.098597	0.0478913	-0.0204529	-0.104066	-0.0747235	0.0412655	-0.192028
ENSG00000077238	ENSG00000077238	3566	IL4R	16	27324989	27376099	grey	grey	-0.435892	0.309604	-0.173136	0.0216319	-0.0742776	0.0471828	0.388037	0.0343325	0.0966894	-0.180251	0.11469	-0.0456452	-0.0969143
ENSG00000077254	ENSG00000077254	23032	USP33	1	78161672	78225537	yellow	yellow	-0.351859	0.613564	-0.651406	0.758774	-0.660329	-0.000327551	0.0381627	-0.139594	-0.00469653	0.0925504	0.467915	0.042981	0.415596
ENSG00000077264	ENSG00000077264	5063	PAK3	X	110187513	110470589	brown	brown	0.168801	-0.516391	0.763616	-0.635432	0.64123	-0.235196	0.0321446	0.105814	-0.17196	-0.132583	-0.529282	-0.274998	-0.36195
ENSG00000077274	ENSG00000077274	827	CAPN6	X	110488331	110513751	grey	grey	-0.140303	0.118997	0.0212571	0.0672432	-0.0419091	-0.249112	-0.131166	0.0112157	-0.05884	0.235526	0.00346422	-0.0916027	-0.0648414
ENSG00000077279	ENSG00000077279	1641	DCX	X	110537007	110655603	grey	grey	0.0132743	-0.211652	0.495687	-0.374529	0.2241	-0.291025	0.0778829	-0.230182	-0.273322	-0.00715437	-0.297763	-0.19336	-0.346729
ENSG00000077312	ENSG00000077312	6626	SNRPA	19	41256542	41271294	grey	grey	-0.204179	0.219212	-0.211059	0.166829	-0.156811	0.506468	-0.147081	0.0628686	0.206487	0.254693	0.171581	0.121144	0.0160866
ENSG00000077327	ENSG00000077327	9576	SPAG6	10	22634399	22743153	grey	grey	0.130192	-0.364023	0.515873	-0.444084	0.479997	-0.218958	0.0510288	-0.095895	-0.052259	-0.134466	-0.389196	-0.193412	-0.234047
ENSG00000077348	ENSG00000077348	56915	EXOSC5	19	41892279	41903384	grey	grey	0.00377683	-0.0085298	0.245825	-0.255767	0.0418575	0.172526	0.0550622	-0.0882043	0.2488	0.109499	-0.0847595	0.0111719	-0.317411
ENSG00000077380	ENSG00000077380	1781	DYNC1I2	2	172543919	172604930	yellow	yellow	-0.101506	0.378643	-0.625041	0.694111	-0.532286	-0.152893	-0.145752	0.0779945	0.0911294	0.109851	0.468834	0.255509	0.565993
ENSG00000077420	ENSG00000077420	54518	APBB1IP	10	26727132	26856732	grey	grey	0.00949936	-0.269174	0.466989	-0.492814	0.458086	0.00237538	0.0886817	0.108463	0.0616918	-0.106039	-0.28627	-0.0781692	-0.345495
ENSG00000077454	ENSG00000077454	4034	LRCH4	7	100169855	100183776	grey	grey	-0.40521	0.349645	0.0124531	-0.171043	-0.0259359	0.357875	0.274999	-0.0313242	0.264498	0.010133	0.095305	-0.070456	-0.433253
ENSG00000077463	ENSG00000077463	51548	SIRT6	19	4174106	4182601	brown	brown	-0.0345856	-0.328433	0.702922	-0.570336	0.437971	0.0215501	0.0448737	0.0286447	-0.0965246	-0.114166	-0.392133	-0.219272	-0.452051
ENSG00000077514	ENSG00000077514	10714	POLD3	11	74204896	74380162	turquoise	turquoise	0.707964	-0.620221	0.2348	-0.250624	0.459493	-0.00402703	-0.141088	-0.0824827	-0.0480577	-0.149368	-0.448743	-0.0574002	0.153476
ENSG00000077522	ENSG00000077522	88	ACTN2	1	236849754	236927931	brown	brown	0.341052	-0.574416	0.669875	-0.576973	0.640072	-0.0169548	-0.0295553	-0.115978	0.00758108	-0.0779671	-0.498854	-0.144684	-0.277512
ENSG00000077549	ENSG00000077549	832	CAPZB	1	19665267	19812066	blue	blue	-0.295062	0.423288	-0.361335	0.286651	-0.301882	0.204049	0.0573506	0.0469817	0.177528	0.206052	0.357006	0.179258	0.0366175
ENSG00000077585	ENSG00000077585	7107	GPR137B	1	236305832	236385165	turquoise	turquoise	0.777128	-0.429326	0.0339166	0.00842899	0.134993	-0.158828	-0.316158	0.0362609	-0.117173	0.0680159	-0.0727057	0.241648	0.33083
ENSG00000077616	ENSG00000077616	10003	NAALAD2	11	89864683	89926062	grey	grey	-0.0856378	0.04786	0.0623217	-0.109338	0.0862218	0.0198125	0.32387	-0.169238	-0.0566539	-0.106904	-0.0847062	-0.048953	-0.138457
ENSG00000077684	ENSG00000077684	79960	JADE1	4	129730779	129796379	grey	grey	0.169276	-0.351466	0.190612	-0.118501	0.154106	-0.0326079	-0.293064	0.543638	-0.0613404	-0.0297511	-0.22108	-0.0256531	0.157921
ENSG00000077721	ENSG00000077721	7319	UBE2A	X	118708501	118718381	greenyellow	greenyellow	-0.202278	0.481578	-0.476704	0.562736	-0.450457	-0.0456364	-0.239361	0.226094	0.0783385	0.286616	0.657001	0.398417	0.281987
ENSG00000077782	ENSG00000077782	2260	FGFR1	8	38268656	38326352	grey	grey	-0.0918195	-0.118249	0.20767	-0.233935	0.166389	-0.0484151	0.182164	0.0277694	-0.164173	-0.263337	-0.17846	-0.152305	-0.16511
ENSG00000077800	ENSG00000077800	8468	FKBP6	7	72742167	72772634	green	green	0.326631	-0.442759	0.391716	-0.523702	0.686475	0.192299	0.0997507	-0.0589266	-0.065678	-0.194816	-0.246543	0.115326	-0.23034
ENSG00000077809	ENSG00000077809	2969	GTF2I	7	74071994	74175026	blue	blue	-0.262753	0.517537	-0.613586	0.512989	-0.512342	0.0306804	-0.123171	-0.12605	0.0855092	0.302389	0.427636	0.119826	0.171896
ENSG00000077942	ENSG00000077942	2192	FBLN1	22	45898118	45997015	grey	grey	-0.170102	-0.0545652	0.401879	-0.308788	0.219878	-0.14652	-0.000898724	-0.124576	0.0630318	0.0865652	-0.163877	-0.153504	-0.374456
ENSG00000077943	ENSG00000077943	8516	ITGA8	10	15555948	15762124	black	black	-0.0990038	0.0465884	0.00490427	-0.0661328	0.0512239	-0.248692	0.578716	-0.299596	-0.251871	-0.511688	-0.0494003	-0.17837	-0.0475792
ENSG00000077984	ENSG00000077984	8530	CST7	20	24929866	24940564	blue	blue	-0.452435	0.36742	0.0714892	-0.0859321	-0.0912809	-0.0548648	0.403407	-0.134435	0.0637252	-0.103886	0.02426	-0.200751	-0.331721
ENSG00000078043	ENSG00000078043	9063	PIAS2	18	44388353	44500123	turquoise	turquoise	0.533096	-0.428995	0.161672	-0.194537	0.240994	0.0280895	-0.293255	0.192361	0.0749771	0.0474069	-0.0277963	0.273538	0.0906774
ENSG00000078053	ENSG00000078053	273	AMPH	7	38423305	38671167	grey	grey	0.0792715	-0.2738	0.426629	-0.436438	0.39694	-0.223585	0.362612	-0.0804746	-0.1545	-0.306185	-0.366047	-0.209859	-0.235669
ENSG00000078061	ENSG00000078061	369	ARAF	X	47420516	47431307	turquoise	turquoise	0.290214	-0.113008	-0.0887738	-0.0533203	0.0575762	0.336231	-0.260251	0.0697235	-0.0882963	0.233723	0.0507201	0.232991	0.0137474
ENSG00000078070	ENSG00000078070	56922	MCCC1	3	182733006	182833863	turquoise	turquoise	0.758887	-0.522169	0.0931551	-0.15774	0.280269	0.175793	-0.357706	-0.119506	-0.0160961	0.194258	-0.256363	0.141923	0.130088
ENSG00000078081	ENSG00000078081	27074	LAMP3	3	182840001	182881627	grey	grey	-0.121045	0.158281	0.0441136	0.0256769	-0.144501	-0.183381	-0.0665529	-0.0331406	-0.0827921	0.269082	-0.170005	-0.307706	-0.137903
ENSG00000078098	ENSG00000078098	2191	FAP	2	163027194	163101661	grey	grey	-0.106972	0.109455	0.0469201	-0.128793	0.12313	-0.198845	0.242836	-0.0967883	0.139788	-0.0320655	0.0427086	0.0194731	-0.181137
ENSG00000078114	ENSG00000078114	10529	NEBL	10	21068902	21463116	grey	grey	0.222821	-0.323859	0.0428489	0.0055368	0.105592	0.0260675	-0.178506	0.0314099	-0.0913908	-0.153836	-0.176798	0.0130246	0.220262
ENSG00000078140	ENSG00000078140	3093	UBE2K	4	39699664	39784412	blue	blue	-0.570683	0.762002	-0.594603	0.451234	-0.501767	0.200427	0.193016	-0.0223907	0.236265	0.061032	0.755943	0.342167	0.00142088
ENSG00000078142	ENSG00000078142	5289	PIK3C3	18	39535171	39667794	grey	grey	0.0322335	0.241381	-0.436149	0.478948	-0.362086	0.070935	-0.133251	0.124586	0.105044	-0.0279496	0.407794	0.292441	0.380143
ENSG00000078237	ENSG00000078237	57103	C12orf5	12	4430371	4462338	blue	blue	-0.310104	0.444352	-0.409308	0.381526	-0.297458	-0.0551422	0.137641	0.404466	0.0446801	-0.0612911	0.488123	0.229603	0.22772
ENSG00000078246	ENSG00000078246	7289	TULP3	12	2986389	3050306	grey	grey	-0.112431	0.180362	-0.064138	0.0138019	-0.0986251	0.112418	-0.129572	-0.133784	0.162069	0.309788	0.157339	0.091424	-0.182839
ENSG00000078269	ENSG00000078269	8871	SYNJ2	6	158402888	158520208	grey	grey	0.12888	-0.344867	0.209726	-0.203175	0.183304	0.259248	-0.14763	0.293865	-0.00497182	-0.22873	-0.202266	-0.0426559	-0.00162527
ENSG00000078295	ENSG00000078295	108	ADCY2	5	7396321	7830194	grey	grey	-0.244795	0.0370578	0.30621	-0.206212	0.101502	-0.216361	0.395562	-0.111715	-0.25883	-0.199185	-0.14113	-0.219958	-0.262042
ENSG00000078304	ENSG00000078304	5527	PPP2R5C	14	102228135	102394326	yellow	yellow	-0.318825	0.545954	-0.612435	0.689334	-0.584929	-0.164889	0.0303643	-0.0625491	0.0369954	0.122157	0.318333	-0.0459928	0.393783
ENSG00000078328	ENSG00000078328	54715	RBFOX1	16	6069095	7763340	grey	grey	0.156419	-0.441738	0.507578	-0.456593	0.421907	-0.0362865	0.0178467	-0.0828735	-0.237384	-0.210566	-0.307566	-0.0798631	-0.232919
ENSG00000078369	ENSG00000078369	2782	GNB1	1	1716729	1822495	blue	blue	-0.451537	0.523433	-0.465956	0.372277	-0.33571	0.116917	0.219817	-0.0152209	-0.133366	-0.0305411	0.405133	0.0848725	0.0953315
ENSG00000078399	ENSG00000078399	442920	HOXA9	7	27202054	27210117	yellow	yellow	0.0717026	0.211484	-0.451645	0.594544	-0.469783	-0.0710333	-0.258266	-0.171956	-0.0967643	0.109988	0.353167	0.24855	0.496995
ENSG00000078401	ENSG00000078401	1906	EDN1	6	12290596	12297427	grey	grey	-0.384224	0.191239	0.202119	-0.214441	0.0608574	-0.0411674	0.115535	0.194474	0.0683803	0.123673	-0.0395845	-0.18777	-0.390247
ENSG00000078403	ENSG00000078403	8028	MLLT10	10	21823094	22032559	grey	grey	0.149456	-0.239005	0.24865	-0.0525026	0.0558236	-0.299867	-0.0639128	0.0259659	-0.204115	-0.190344	-0.0464649	0.0280755	0.110211
ENSG00000078487	ENSG00000078487	55063	ZCWPW1	7	99998449	100026615	brown	brown	0.237767	-0.509645	0.633473	-0.535935	0.498552	-0.0996552	0.0722051	-0.158031	-0.170073	-0.254111	-0.405623	-0.0785855	-0.259115
ENSG00000078549	ENSG00000078549	117	ADCYAP1R1	7	31092076	31151089	grey	grey	0.0801845	-0.315122	0.525945	-0.487779	0.452461	-0.141687	0.147241	-0.139775	-0.159622	-0.246596	-0.326412	-0.170426	-0.316134
ENSG00000078579	ENSG00000078579	26281	FGF20	8	16849678	16859690	grey	grey	-0.0975446	-0.017778	0.26438	-0.345537	0.225827	0.0338495	0.131973	-0.165657	0.10724	-0.0172393	-0.0476611	-0.0399743	-0.420312
ENSG00000078589	ENSG00000078589	27334	P2RY10	X	78200829	78217451	grey	grey	0.0871204	-0.193039	0.18422	-0.0745985	0.18847	-0.036974	-0.119161	0.0585253	0.0306384	-0.0213818	-0.17031	-0.129731	0.0317748
ENSG00000078596	ENSG00000078596	9452	ITM2A	X	78615881	78623164	grey	grey	-0.376356	0.336304	-0.225642	0.220442	-0.149939	-0.116269	0.396538	-0.174077	0.126455	-0.28639	0.0722418	-0.195392	0.0423592
ENSG00000078618	ENSG00000078618	4898	NRD1	1	52254863	52344477	grey	grey	-0.30559	0.342538	-0.136942	0.0533798	-0.0709054	0.0543506	0.320942	-0.0325582	0.0260268	0.00542373	0.181847	0.00697959	-0.140071
ENSG00000078668	ENSG00000078668	7419	VDAC3	8	42249142	42263415	grey	grey	0.0774689	0.0727747	-0.205718	0.22581	-0.0861582	0.029828	-0.00959441	-0.0116822	0.0218608	0.00342419	0.273971	0.276986	0.256232
ENSG00000078674	ENSG00000078674	5108	PCM1	8	17780349	17885478	grey	grey	-0.247169	0.311827	-0.338579	0.452688	-0.423911	-0.108827	-0.13909	0.00974325	0.0779146	0.213895	0.0743095	-0.25384	0.199738
ENSG00000078699	ENSG00000078699	9139	CBFA2T2	20	32077881	32237842	grey	grey	0.170428	-0.298268	0.32675	-0.299243	0.211447	-0.0783194	-0.00680705	0.0205289	-0.0417866	0.0134182	-0.267016	-0.0198153	-0.124055
ENSG00000078725	ENSG00000078725	1620	BRINP1	9	121915736	122131745	grey	grey	0.0183119	-0.0772766	0.14795	-0.14427	0.133994	0.00750229	-0.22728	-0.0385655	0.113718	0.284239	-0.0670589	0.039174	-0.185666
ENSG00000078747	ENSG00000078747	83737	ITCH	20	32951041	33099198	grey	grey	0.0200306	0.0619194	0.0339012	0.120937	-0.138788	-0.283582	0.154062	0.0637366	-0.389234	-0.0637329	-0.145203	-0.252273	0.122538
ENSG00000078795	ENSG00000078795	27039	PKD2L2	5	137223657	137278436	grey	grey	0.0295791	-0.0718902	0.151542	-0.228886	0.207542	0.135287	0.105902	-0.0876009	0.0656319	-0.0235456	-0.109452	-0.00579852	-0.235266
ENSG00000078808	ENSG00000078808	51150	SDF4	1	1152288	1167411	grey	grey	-0.0224841	-0.0197131	-0.0097183	-0.122511	0.0720859	0.356306	0.0793767	0.0131066	-0.0520914	-0.0920448	0.0119894	0.108174	-0.065016
ENSG00000078814	ENSG00000078814	57644	MYH7B	20	33563206	33590240	grey	grey	-0.0105602	-0.115564	0.137191	-0.240884	0.248514	-0.0386753	0.223877	-0.239779	0.00337869	-0.269026	-0.07123	-0.00496363	-0.1675
ENSG00000078900	ENSG00000078900	7161	TP73	1	3569084	3652765	green	green	0.247478	-0.399002	0.55684	-0.611821	0.611982	0.101063	0.177244	-0.101006	-0.0305189	-0.121651	-0.389684	-0.113191	-0.410547
ENSG00000078902	ENSG00000078902	54472	TOLLIP	11	1295601	1330884	turquoise	turquoise	0.606839	-0.47293	0.0922436	-0.0996506	0.172748	0.313498	-0.519947	0.325652	0.0784169	0.151751	0.00851693	0.352184	0.214277
ENSG00000078967	ENSG00000078967	51619	UBE2D4	7	43966037	43995735	brown	brown	0.268805	-0.590104	0.695463	-0.534332	0.450234	-0.25591	-0.0307475	0.0132119	-0.23848	-0.164802	-0.586143	-0.244807	-0.171128
ENSG00000079101	ENSG00000079101	27098	CLUL1	18	596988	650334	grey	grey	0.129378	-0.189333	0.19326	-0.125285	0.122128	-0.104554	-0.116108	0.00588914	-0.0915695	0.0563299	-0.0826535	0.0206592	-0.0489764
ENSG00000079102	ENSG00000079102	862	RUNX1T1	8	92967203	93115514	brown	brown	0.0150677	-0.291301	0.562563	-0.520062	0.439181	-0.141383	0.247019	-0.286982	-0.151116	-0.161947	-0.409735	-0.269929	-0.388551
ENSG00000079112	ENSG00000079112	1015	CDH17	8	95139399	95229531	brown	brown	0.257442	-0.495769	0.616846	-0.493581	0.359793	-0.18986	-0.173054	0.0855327	-0.121173	0.0376342	-0.489972	-0.273606	-0.274075
ENSG00000079134	ENSG00000079134	9984	THOC1	18	214520	268050	grey	grey	-0.180068	0.336703	-0.229552	0.108013	-0.184842	0.123898	0.169576	-0.128042	0.164214	0.132265	0.212824	0.0589033	-0.126263
ENSG00000079215	ENSG00000079215	6507	SLC1A3	5	36606457	36688436	blue	blue	-0.458962	0.480837	-0.142951	0.0748383	-0.180832	-0.149428	0.204217	0.00346038	0.156612	0.18852	0.121293	-0.169881	-0.258379
ENSG00000079246	ENSG00000079246	7520	XRCC5	2	216972187	217071026	blue	blue	-0.276023	0.540165	-0.505299	0.517676	-0.528133	0.0528715	-0.215332	0.0243377	0.174797	0.417101	0.47291	0.156804	0.147626
ENSG00000079257	ENSG00000079257	56925	LXN	3	158363611	158390482	magenta	magenta	-0.443216	0.658212	-0.477319	0.340126	-0.4368	0.177233	0.00870406	-0.0302746	0.516535	0.297123	0.675986	0.384315	-0.0985108
ENSG00000079263	ENSG00000079263	101928789	SP140	2	231067826	231223762	black	black	-0.185112	0.0764563	0.13325	-0.149634	0.117397	-0.188416	0.359539	-0.0565166	-0.110556	-0.214279	-0.231458	-0.331248	-0.196512
ENSG00000079277	ENSG00000079277	8569	MKNK1	1	47023090	47082515	grey	grey	-0.225945	0.218009	-0.00164548	0.108878	-0.0926145	-0.180573	0.124907	0.134034	0.0989921	-0.00438161	0.103288	-0.00926001	0.0242722
ENSG00000079308	ENSG00000079308	7145	TNS1	2	218664512	218867718	grey	grey	0.173178	-0.295368	0.415905	-0.442583	0.426175	-0.0780665	0.324456	-0.0758835	-0.12781	-0.16651	-0.424425	-0.241154	-0.251705
ENSG00000079332	ENSG00000079332	56681	SAR1A	10	71907045	71930279	yellow	yellow	0.0125221	0.124035	-0.4505	0.47519	-0.285603	-0.00380316	-0.0188964	0.0423153	-0.0462461	-0.206253	0.222387	0.149947	0.527262
ENSG00000079335	ENSG00000079335	8556	CDC14A	1	100810584	100985833	grey	grey	-0.0523566	-0.210005	0.260399	-0.0657603	0.00103886	-0.0776226	0.0228135	0.0371124	-0.320286	-0.382457	-0.158825	-0.120271	0.0843165
ENSG00000079337	ENSG00000079337	10411	RAPGEF3	12	48128455	48164823	grey	grey	-0.203821	-0.00549738	0.0714446	-0.126008	-0.0729777	0.418179	0.0184526	-0.0269804	-0.0364955	-0.190913	-0.0429114	-0.0870734	-0.172532
ENSG00000079385	ENSG00000079385	634	CEACAM1	19	43011456	43065386	black	black	-0.234985	0.226174	-0.0255769	-0.0112546	-0.079699	-0.0451824	0.39095	-0.243864	-0.500464	-0.249672	0.0672408	-0.10939	-0.132961
ENSG00000079393	ENSG00000079393	51207	DUSP13	10	76854192	76868979	grey	grey	0.21295	-0.305541	0.305882	-0.275296	0.431606	-0.0503623	-0.0475701	-0.139575	-0.0863259	0.0338977	-0.129934	0.107089	-0.111548
ENSG00000079432	ENSG00000079432	23152	CIC	19	42772689	42799949	green	green	0.0240441	-0.27701	0.447159	-0.620065	0.606301	0.0619119	0.250925	-0.03006	0.0170075	-0.157047	-0.300874	-0.0684573	-0.484127
ENSG00000079435	ENSG00000079435	3991	LIPE	19	42905659	42931578	green	green	0.251395	-0.336574	0.404677	-0.433034	0.655572	-0.0195185	0.128817	-0.0930679	0.0302808	-0.129744	-0.204353	0.0465536	-0.227168
ENSG00000079459	ENSG00000079459	2222	FDFT1	8	11653082	11696818	grey	grey	0.0455941	0.103805	-0.330253	0.30109	-0.240549	0.28826	-0.327678	0.131987	0.206387	0.247888	0.26138	0.266601	0.264095
ENSG00000079462	ENSG00000079462	5050	PAFAH1B3	19	42801185	42807698	blue	blue	-0.488233	0.602954	-0.24145	0.117243	-0.314742	0.264976	-0.0505131	-0.0197456	0.341317	0.475506	0.434742	0.1462	-0.359091
ENSG00000079557	ENSG00000079557	173	AFM	4	74347400	74369691	turquoise	turquoise	0.837064	-0.68854	0.234734	-0.202975	0.279171	-0.18087	-0.314615	0.0783079	-0.145254	-0.134211	-0.373885	0.0787709	0.288359
ENSG00000079616	ENSG00000079616	3835	KIF22	16	29802040	29816706	turquoise	turquoise	0.238841	-0.182868	-0.0207171	-0.21836	0.238066	0.383275	-0.0399138	-0.0600632	0.424212	0.00340098	0.0405425	0.296628	-0.0873921
ENSG00000079689	ENSG00000079689	10590	SCGN	6	25652464	25702011	grey	grey	0.167073	-0.339889	0.426786	-0.335879	0.421042	-0.0967367	-0.156864	0.140829	0.0733806	0.0495259	-0.26632	-0.0593485	-0.172238
ENSG00000079691	ENSG00000079691	55604	LRRC16A	6	25279306	25620758	grey	grey	-0.245851	0.349008	-0.236306	0.2092	-0.273172	0.0227068	-0.0581029	-0.161934	0.357954	0.440335	0.00512326	-0.158675	-0.0800414
ENSG00000079739	ENSG00000079739	5236	PGM1	1	64058947	64125916	turquoise	turquoise	0.732347	-0.546935	0.149321	-0.213743	0.328101	0.187862	-0.480271	0.147419	0.0191163	0.292677	-0.224412	0.22496	0.139825
ENSG00000079785	ENSG00000079785	1653	DDX1	2	15731302	15771235	grey	grey	0.259683	0.0100794	-0.285827	0.252611	-0.113991	0.227221	-0.241803	-0.0169445	0.119324	0.134009	0.380754	0.408694	0.219556
ENSG00000079805	ENSG00000079805	1785	DNM2	19	10828755	10944164	grey	grey	0.0345279	-0.0570804	0.143943	-0.225743	0.366242	0.197123	0.0453555	-0.0132779	-0.0267341	0.17744	0.0317494	0.200366	-0.207233
ENSG00000079819	ENSG00000079819	2037	EPB41L2	6	131160487	131384462	blue	blue	-0.583272	0.76073	-0.444467	0.383685	-0.428067	-0.0616462	0.493686	-0.355327	0.169328	0.0457333	0.356292	-0.109573	-0.106079
ENSG00000079841	ENSG00000079841	22999	RIMS1	6	72596406	73112845	brown	brown	0.155535	-0.456442	0.673607	-0.614232	0.612792	0.00793882	0.0330277	-0.0149907	-0.0150599	-0.132064	-0.386563	-0.0949674	-0.390413
ENSG00000079931	ENSG00000079931	26002	MOXD1	6	132617194	132722684	blue	blue	-0.464714	0.560127	-0.215013	0.156584	-0.301292	-0.0548059	0.0058845	-0.049531	0.451652	0.486507	0.275005	-0.0111017	-0.274469
ENSG00000079950	ENSG00000079950	8417	STX7	6	132767006	132834337	turquoise	turquoise	0.372196	-0.169664	-0.300506	0.274446	-0.101301	0.193286	-0.387086	0.100355	-0.035173	-0.083501	0.139688	0.243145	0.422034
ENSG00000079999	ENSG00000079999	9817	KEAP1	19	10596796	10614417	red	red	0.0461415	0.0890545	-0.288777	0.0622968	-0.0876952	0.666285	0.0140225	-0.0404254	0.219987	-0.0492769	0.242694	0.307519	0.025528
ENSG00000080007	ENSG00000080007	55510	DDX43	6	74104471	74127292	grey	grey	-0.0895189	0.151122	-0.00683374	-0.0964164	0.146431	0.0716292	0.187862	-0.288185	0.272585	0.0996903	0.128009	0.104402	-0.276021
ENSG00000080031	ENSG00000080031	5794	PTPRH	19	55692616	55720874	green	green	0.122249	-0.293366	0.390435	-0.517084	0.611224	-0.00270416	0.153017	-0.161924	0.0447127	-0.14287	-0.211962	0.0157295	-0.392552
ENSG00000080166	ENSG00000080166	1638	DCT	13	95089558	95131936	brown	brown	0.222199	-0.501273	0.629721	-0.56388	0.534242	-0.0762117	0.00205274	-0.188508	-0.242476	-0.149587	-0.487317	-0.251453	-0.31949
ENSG00000080189	ENSG00000080189	51006	SLC35C2	20	44978167	44993043	grey	grey	-0.242419	0.131558	0.059902	-0.0661106	-0.054505	0.188247	0.00103489	0.129035	-0.0852646	0.0490459	0.072079	-0.0662742	-0.177636
ENSG00000080200	ENSG00000080200	131544	CRYBG3	3	97595819	97663810	blue	blue	-0.462788	0.485451	-0.302731	0.402113	-0.434252	-0.298017	0.236843	-0.0928266	-0.00772518	0.0353729	0.115836	-0.238634	0.131406
ENSG00000080293	ENSG00000080293	6344	SCTR	2	120197419	120282070	grey	grey	0.0339645	-0.221243	0.478654	-0.427435	0.391136	0.0754111	0.0481298	0.00647865	-0.039027	0.0532032	-0.264284	-0.0997737	-0.376213
ENSG00000080298	ENSG00000080298	5991	RFX3	9	3218297	3526004	grey	grey	-0.10055	-0.154026	0.472524	-0.38	0.33885	-0.127042	0.0741388	-0.104607	0.00648081	-0.0521503	-0.271069	-0.241558	-0.390871
ENSG00000080345	ENSG00000080345	101929336	RIF1	2	152266397	152364527	yellow	yellow	-0.249398	0.459106	-0.446008	0.577817	-0.581892	-0.117179	-0.118817	0.336311	0.0532668	0.180393	0.338043	0.0481432	0.322936
ENSG00000080371	ENSG00000080371	23011	RAB21	12	72148654	72184699	salmon	salmon	0.288389	-0.132932	-0.303843	0.431235	-0.245475	-0.158028	-0.201357	0.37462	-0.19337	-0.17234	0.105293	0.187544	0.666407
ENSG00000080493	ENSG00000080493	8671	SLC4A4	4	72053003	72437804	turquoise	turquoise	0.780872	-0.566294	0.258615	-0.175485	0.258712	-0.225792	-0.440285	0.0428891	-0.256775	0.178317	-0.321406	0.00538389	0.190957
ENSG00000080503	ENSG00000080503	6595	SMARCA2	9	2015342	2193624	yellow	yellow	0.130489	0.054977	-0.405612	0.449451	-0.248206	-0.0895326	-0.105718	0.0734236	-0.0721448	0.00202624	-0.00143453	-0.0638478	0.48495
ENSG00000080511	ENSG00000080511	50700	RDH8	19	10123925	10132955	brown	brown	0.0787344	-0.304498	0.557937	-0.489421	0.474492	-0.213732	0.237602	-0.165282	-0.166297	-0.216235	-0.353942	-0.180535	-0.31936
ENSG00000080546	ENSG00000080546	27244	SESN1	6	109307640	109416022	grey	grey	-0.228058	0.377187	-0.127954	0.0687053	-0.0834044	-0.0555855	0.391881	-0.360434	0.0241557	0.025811	0.159906	-0.0442286	-0.23191
ENSG00000080561	ENSG00000080561	11043	MID2	X	107068985	107170423	grey	grey	-0.197075	-0.0884682	0.53898	-0.408093	0.229064	-0.210783	0.103791	0.0470826	-0.237907	0.00286392	-0.214863	-0.193256	-0.442854
ENSG00000080573	ENSG00000080573	50509	COL5A3	19	10070237	10121147	grey	grey	-0.0156234	-0.239787	0.553851	-0.467687	0.510197	-0.250065	0.191585	-0.166628	-0.0522179	-0.0827309	-0.303359	-0.18251	-0.372511
ENSG00000080603	ENSG00000080603	10847	SRCAP	16	30709530	30755602	brown	brown	0.0156885	-0.236144	0.562903	-0.53008	0.40949	-0.127733	-0.0140501	-0.0453811	0.0181153	0.2711	-0.438629	-0.296112	-0.481586
ENSG00000080608	ENSG00000080608	9933	KIAA0020	9	2720469	2844241	blue	blue	-0.343273	0.552995	-0.431455	0.33225	-0.479179	0.218264	0.026186	0.0658012	0.0560003	0.131793	0.49911	0.183481	-0.0268003
ENSG00000080618	ENSG00000080618	1361	CPB2	13	46627321	46679211	brown	brown	0.0809571	-0.367303	0.544077	-0.323477	0.313348	-0.311066	-0.0223397	0.0815898	-0.256433	-0.104493	-0.464098	-0.379764	-0.112016
ENSG00000080644	ENSG00000080644	1136	CHRNA3	15	78885394	78913637	brown	brown	-0.0384029	-0.225304	0.572746	-0.431693	0.28093	-0.267908	0.12344	-0.207461	-0.150461	-0.0486292	-0.433976	-0.354708	-0.383752
ENSG00000080709	ENSG00000080709	3781	KCNN2	5	113696642	113832337	turquoise	turquoise	0.347681	-0.347665	0.106738	-0.076715	0.318764	-0.184363	0.199647	-0.129436	-0.142152	-0.35886	-0.281697	-0.0707321	0.245561
ENSG00000080802	ENSG00000080802	4850	CNOT4	7	135046547	135194875	yellow	yellow	-0.102116	0.382571	-0.446817	0.551144	-0.492479	-0.0895733	-0.00715406	-0.236496	-0.137072	0.0796365	0.391522	0.164971	0.315858
ENSG00000080815	ENSG00000080815	5663	PSEN1	14	73603126	73690399	grey	grey	0.0065405	0.340742	-0.588557	0.503432	-0.505889	0.198452	-0.211511	0.237821	0.091987	0.283789	0.298898	0.125058	0.342227
ENSG00000080819	ENSG00000080819	1371	CPOX	3	98239976	98312567	blue	blue	-0.402768	0.585611	-0.505916	0.578948	-0.584749	0.000438051	0.0832836	0.0739923	0.150552	0.0986811	0.368866	0.0255492	0.244835
ENSG00000080822	ENSG00000080822	56650	CLDND1	3	98216756	98241910	yellow	yellow	-0.126113	0.197789	-0.374307	0.548158	-0.445159	-0.209939	0.0468315	0.406324	-0.0797455	-0.260763	0.28435	0.0991257	0.59818
ENSG00000080823	ENSG00000080823	5891	MOK	14	102690837	102771537	turquoise	turquoise	0.338803	-0.317802	0.101664	-0.207093	0.152353	0.372193	-0.325098	0.162716	0.120222	0.106967	-0.00868842	0.327186	0.000358867
ENSG00000080824	ENSG00000080824	3320	HSP90AA1	14	102547075	102606036	turquoise	turquoise	0.182272	-0.17315	0.0444332	0.0629674	0.0496821	-0.127426	-0.0127966	0.163623	-0.205136	-0.159461	0.016388	0.149754	0.238959
ENSG00000080839	ENSG00000080839	5933	RBL1	20	35624752	35724398	grey	grey	-0.31518	0.271976	-0.0468154	0.104426	-0.154274	-0.0243452	0.20379	0.0186875	0.0309616	-0.122307	0.137984	-0.0811469	-0.085027
ENSG00000080845	ENSG00000080845	22839	DLGAP4	20	34894258	35157040	green	green	0.133157	-0.434116	0.576049	-0.609149	0.674889	0.0225631	0.181836	-0.0765228	-0.0123046	-0.181959	-0.364488	-0.09549	-0.349989
ENSG00000080854	ENSG00000080854	22997	IGSF9B	11	133778459	133826880	grey	grey	0.110123	-0.385597	0.505798	-0.580059	0.52982	0.0400403	0.083824	0.0211286	0.0307677	-0.12821	-0.340802	-0.0890659	-0.404584
ENSG00000080910	ENSG00000080910	3080	CFHR2	1	196788898	196928356	grey	grey	-0.180502	0.0737585	0.146911	-0.148483	-0.0632084	-0.17193	-0.0283968	-0.00264469	0.0640387	0.195984	-0.200457	-0.329599	-0.28518
ENSG00000080947	ENSG00000080947	114819	CROCCP3	1	16793931	16825752	grey	grey	0.0572621	-0.263367	0.410164	-0.395945	0.412213	0.079782	0.103182	-0.237469	-0.119626	-0.14715	-0.198234	-0.0780472	-0.337621
ENSG00000080986	ENSG00000080986	10403	NDC80	18	2571510	2616634	blue	blue	-0.395646	0.57976	-0.305366	0.141208	-0.17465	-0.0442254	0.27322	-0.136579	0.203695	0.165226	0.336255	0.0387914	-0.218269
ENSG00000081014	ENSG00000081014	23431	AP4E1	15	51200869	51298097	grey	grey	0.0535086	-0.220147	0.37354	-0.299062	0.25332	-0.276957	0.0779511	0.00269919	-0.303296	-0.0622994	-0.34182	-0.286715	-0.196347
ENSG00000081019	ENSG00000081019	54665	RSBN1	1	114304454	114355098	grey	grey	0.0986968	-0.0410314	-0.263492	0.31205	-0.320337	0.0964125	-0.199131	0.102132	0.000791316	-0.0193289	-0.18567	-0.183843	0.380049
ENSG00000081041	ENSG00000081041	2920	CXCL2	4	74962752	74965010	pink	pink	-0.137037	0.0150325	0.0602059	-0.0476385	-0.038752	0.0699513	-0.0930864	0.692087	0.144903	-0.0363146	0.0371219	0.03716	0.013645
ENSG00000081051	ENSG00000081051	174	AFP	4	74296855	74321891	turquoise	turquoise	0.422266	-0.437379	0.176045	-0.113264	0.238125	-0.149422	-0.112214	-0.0571453	-0.0764525	-0.184211	-0.276195	0.00024355	0.207995
ENSG00000081052	ENSG00000081052	1286	COL4A4	2	227867427	228028829	grey	grey	-0.153264	0.0630869	-0.0381904	0.116081	-0.126486	-0.261913	0.0798683	-0.0440905	-0.369555	-0.201216	0.0370972	-0.148396	0.0506954
ENSG00000081059	ENSG00000081059	6932	TCF7	5	133450402	133487556	grey	grey	-0.356526	0.163134	0.124782	-0.28113	0.0918347	-0.0233941	0.351093	-0.172506	0.10897	-0.14414	-0.179594	-0.374968	-0.465862
ENSG00000081087	ENSG00000081087	28962	OSTM1	6	108362613	108487058	yellow	yellow	-0.144937	0.357321	-0.454024	0.6349	-0.485765	-0.169302	-0.0688273	0.291657	-0.162712	-0.0125084	0.400131	0.115848	0.53446
ENSG00000081138	ENSG00000081138	1005	CDH7	18	63417488	63548638	brown	brown	-0.0183292	-0.256538	0.536626	-0.452879	0.304745	-0.180381	0.267235	-0.14563	-0.214467	-0.135718	-0.409232	-0.28276	-0.35416
ENSG00000081148	ENSG00000081148	50939	IMPG2	3	100941390	101039404	grey	grey	0.177815	-0.302526	0.415172	-0.37048	0.362436	-0.0820124	0.0202818	-0.120539	0.0383494	-0.00409948	-0.227871	-0.00640298	-0.228784
ENSG00000081154	ENSG00000081154	57092	PCNP	3	101292939	101313281	salmon	salmon	0.161857	-0.0407633	-0.335993	0.58887	-0.338985	-0.109575	-0.284299	0.339252	-0.0483163	-0.103541	0.153433	0.139367	0.783049
ENSG00000081177	ENSG00000081177	55218	EXD2	14	69658228	69709075	grey	grey	-0.0458499	-0.0647616	0.259998	-0.0272525	-0.0303522	-0.234866	-0.0391183	0.12011	-0.395471	0.0644004	-0.271311	-0.326964	-0.00117274
ENSG00000081181	ENSG00000081181	384	ARG2	14	68086515	68118437	turquoise	turquoise	0.424201	-0.402349	0.203073	-0.192431	0.179855	0.174402	-0.386455	0.364185	-0.0223436	0.0937884	-0.0187346	0.284579	0.0759186
ENSG00000081189	ENSG00000081189	4208	MEF2C	5	88013975	88199922	blue	blue	-0.661875	0.648477	-0.258365	0.150914	-0.289752	-0.136565	0.685881	-0.259603	-0.0361678	-0.17984	0.185316	-0.235855	-0.243311
ENSG00000081248	ENSG00000081248	779	CACNA1S	1	201008642	201081694	grey	grey	0.169303	-0.429391	0.508044	-0.47553	0.455185	0.0754448	0.100071	-0.0786615	-0.180014	-0.274607	-0.36931	-0.129165	-0.232554
ENSG00000081277	ENSG00000081277	5317	PKP1	1	201252580	201302121	grey	grey	-0.0248026	-0.157413	0.310325	-0.370487	0.352977	-0.0226482	0.456513	-0.056873	-0.242025	-0.398791	-0.190087	-0.0733052	-0.264988
ENSG00000081307	ENSG00000081307	79876	UBA5	3	132373290	132396941	turquoise	turquoise	0.385514	-0.119784	-0.180003	0.33054	-0.100108	-0.04683	-0.277142	0.137192	-0.0646908	0.10236	0.167245	0.221403	0.431506
ENSG00000081320	ENSG00000081320	9262	STK17B	2	196998290	197041227	blue	blue	-0.451345	0.421722	-0.0822207	0.166969	-0.149353	-0.159028	0.32785	0.088823	0.155872	-0.0314074	0.10499	-0.183557	-0.0792562
ENSG00000081377	ENSG00000081377	8555	CDC14B	9	99252523	99382112	grey	grey	0.161425	-0.17668	0.0960023	-3.28571e-05	-0.0658328	-0.254747	-0.0565377	-0.13772	-0.450599	-0.0146115	-0.296539	-0.302365	0.0832323
ENSG00000081386	ENSG00000081386	22869	ZNF510	9	99518147	99540411	grey	grey	-0.197728	0.102268	-0.0967822	0.0684208	-0.141908	0.112599	0.19162	-0.237098	0.0160394	-0.140403	-0.141719	-0.229531	-0.000516119
ENSG00000081479	ENSG00000081479	4036	LRP2	2	169983619	170219195	turquoise	turquoise	0.498421	-0.214364	0.0239923	0.00997639	0.00478922	-0.216613	-0.458511	-0.198347	-0.0688125	0.446754	-0.120828	0.0258547	0.10981
ENSG00000081665	ENSG00000081665	440515	ZNF506	19	19896648	19932560	turquoise	turquoise	0.321243	-0.405743	0.191479	-0.213255	0.311255	0.122166	-0.126922	-0.0794535	-0.116606	-0.0415734	-0.313087	-0.0847119	0.0115605
ENSG00000081692	ENSG00000081692	65094	JMJD4	1	227918126	227923112	grey	grey	-0.0833639	-0.13208	0.277633	-0.39369	0.213219	0.395551	0.233632	-0.0256751	0.0138869	-0.239315	-0.130881	0.0246041	-0.321262
ENSG00000081721	ENSG00000081721	11266	DUSP12	1	161719548	161727028	blue	blue	-0.400062	0.4972	-0.503438	0.544485	-0.531321	0.0839583	0.193249	-0.141893	0.081543	-0.164763	0.454238	0.155479	0.282407
ENSG00000081760	ENSG00000081760	65985	AACS	12	125549925	125627873	grey	grey	-0.213377	0.286319	-0.243358	0.146019	-0.187494	0.46956	-0.215673	0.098587	0.204063	0.400891	0.253109	0.124896	-0.0804511
ENSG00000081791	ENSG00000081791	9812	KIAA0141	5	141303373	141321612	grey	grey	0.0117404	-0.0808478	0.131626	-0.135623	0.145366	-0.0765879	0.341473	-0.260792	0.114201	-0.214018	-0.104358	-0.000367937	-0.0529422
ENSG00000081800	ENSG00000081800	6561	SLC13A1	7	122753585	122840040	turquoise	turquoise	0.607306	-0.340864	0.0841338	0.00933696	0.0145047	-0.234391	-0.465869	-0.0942684	-0.0384897	0.279664	-0.227301	-0.0578912	0.196153
ENSG00000081803	ENSG00000081803	93664	CADPS2	7	121958481	122526813	grey	grey	-0.0908082	0.0992138	-0.11394	0.140312	-0.0378502	-0.154304	0.280897	-0.140141	-0.0296553	-0.0629599	-0.194102	-0.283988	0.100096
ENSG00000081842	ENSG00000081842	56142	PCDHA6	5	140207563	140391929	grey	grey	0.0349726	-0.220236	0.465637	-0.315756	0.202733	-0.163674	0.0433673	-0.0547139	-0.0874608	0.0223988	-0.303934	-0.197238	-0.252867
ENSG00000081853	ENSG00000081853	56113	PCDHGA2	5	140718539	140892546	grey	grey	0.138711	-0.299099	0.424521	-0.387943	0.406532	0.0536954	-0.0241806	0.0135977	0.0014016	-0.0950738	-0.188272	0.0269722	-0.226227
ENSG00000081870	ENSG00000081870	51668	HSPB11	1	54382247	54411602	yellow	yellow	-0.000264008	0.255307	-0.49447	0.57216	-0.358211	0.0456005	-0.420613	0.236217	0.316087	0.293039	0.514177	0.426295	0.485268
ENSG00000081913	ENSG00000081913	23239	PHLPP1	18	60382672	60647666	grey	grey	-0.0817711	0.0504724	-0.184721	0.162425	-0.054696	0.165373	0.25211	-0.332322	-0.110051	-0.287331	0.0913521	0.0797659	0.165835
ENSG00000081923	ENSG00000081923	5205	ATP8B1	18	55313658	55470333	grey	grey	-0.0304781	0.0398278	-0.195636	0.0348902	0.0162121	0.112005	0.226767	-0.325642	0.0689584	-0.275503	0.0203454	-0.05838	0.0174852
ENSG00000081985	ENSG00000081985	3595	IL12RB2	1	67773047	67862583	grey	grey	-0.00782567	-0.227835	0.431486	-0.444821	0.436413	0.203557	0.161029	-0.245376	0.15553	-0.156226	-0.210211	-0.0460897	-0.367427
ENSG00000082014	ENSG00000082014	6604	SMARCD3	7	150935850	150974982	blue	blue	-0.47567	0.443229	-0.198239	0.00930741	-0.229564	0.388391	-0.0626135	0.0240635	0.373022	0.414114	0.167962	-0.0578834	-0.324653
ENSG00000082068	ENSG00000082068	55100	WDR70	5	37379314	37753537	red	red	0.0849152	0.0398017	-0.20071	0.0195531	-0.0551546	0.524148	-0.056754	-0.204561	0.228146	0.0912476	0.0906909	0.112359	-0.0503338
ENSG00000082074	ENSG00000082074	2533	FYB	5	39105338	39274630	grey	grey	-0.0582762	-0.0575101	0.205609	-0.135679	0.277282	-0.351959	0.234892	-0.0860163	-0.2392	-0.150737	-0.217462	-0.260476	-0.110293
ENSG00000082153	ENSG00000082153	9689	BZW1	2	201675317	201688569	grey	grey	-0.13036	0.337262	-0.566452	0.534248	-0.379559	0.203892	-0.228725	0.328505	0.178226	0.132373	0.453408	0.215802	0.38346
ENSG00000082175	ENSG00000082175	5241	PGR	11	100900355	101001255	grey	grey	-0.133932	-0.070481	0.255005	-0.279862	0.197918	-0.118504	0.431407	-0.203699	-0.248784	-0.408458	-0.13218	-0.106287	-0.22505
ENSG00000082196	ENSG00000082196	114899	C1QTNF3	5	34019553	34043937	grey	grey	-0.117556	0.00152491	0.0753108	-0.047925	0.0595205	-0.146748	0.153494	0.0455099	0.036387	-0.0498314	-0.115929	-0.161024	-0.046724
ENSG00000082212	ENSG00000082212	4200	ME2	18	48405419	48474691	blue	blue	-0.310085	0.49552	-0.412993	0.444692	-0.43634	-0.122341	0.129475	0.18363	0.0168579	0.165577	0.335126	0.0238501	0.185048
ENSG00000082213	ENSG00000082213	55322	C5orf22	5	31532373	31555165	yellow	yellow	-0.140652	0.340641	-0.440139	0.67849	-0.546157	-0.140657	-0.0906815	0.0261832	-0.233222	0.0453936	0.360472	0.0749992	0.53044
ENSG00000082258	ENSG00000082258	905	CCNT2	2	135675805	135716912	yellow	yellow	-0.222008	0.398277	-0.422724	0.516719	-0.510273	-0.224692	0.0815836	-0.0276889	-0.0316556	0.023487	0.249791	0.0589455	0.343317
ENSG00000082269	ENSG00000082269	57579	FAM135A	6	71122644	71270877	brown	brown	0.14194	-0.433722	0.632161	-0.392208	0.344106	-0.205389	-0.110021	0.0032686	-0.152408	-0.0402852	-0.467995	-0.250065	-0.190785
ENSG00000082293	ENSG00000082293	1310	COL19A1	6	70576463	70919679	grey	grey	0.0153689	-0.243717	0.469558	-0.461233	0.438931	-0.106139	0.121649	-0.172439	-0.0770497	-0.151496	-0.218691	-0.0875783	-0.373251
ENSG00000082397	ENSG00000082397	23136	EPB41L3	18	5392383	5630699	turquoise	turquoise	0.661996	-0.280929	-0.114666	0.176493	0.0186484	-0.324241	-0.280228	0.101829	-0.182454	0.158374	-0.0929979	0.124456	0.457324
ENSG00000082438	ENSG00000082438	22837	COBLL1	2	165510134	165700189	turquoise	turquoise	0.354366	-0.22767	0.0334638	0.0168331	0.10774	-0.149744	-0.356856	0.125927	0.116691	0.5431	-0.331616	-0.174105	0.122233
ENSG00000082458	ENSG00000082458	1741	DLG3	X	69664711	69725337	grey	grey	-0.193364	0.125777	0.0364943	-0.17039	0.0203102	0.227497	0.0358684	-0.229419	0.247011	0.327594	-0.158293	-0.214504	-0.357146
ENSG00000082482	ENSG00000082482	3776	KCNK2	1	215179118	215410436	brown	brown	0.00316277	-0.237931	0.519346	-0.250027	0.173546	-0.430888	-0.0132145	-0.0757957	-0.0916262	-0.0289961	-0.32907	-0.276924	-0.165393
ENSG00000082512	ENSG00000082512	7188	TRAF5	1	211499957	211548288	grey	grey	-0.308119	0.161228	-0.0616427	0.172773	-0.258561	-0.0175803	-0.106019	0.122933	0.0435642	0.020314	0.0256	-0.118502	0.0227258
ENSG00000082515	ENSG00000082515	29093	MRPL22	5	154320630	154348971	red	red	0.0905452	0.122382	-0.365793	0.244191	-0.231757	0.651786	-0.168073	0.0285246	0.300189	0.0449585	0.420081	0.43056	0.181001
ENSG00000082556	ENSG00000082556	4986	OPRK1	8	54138284	54164257	brown	brown	0.0273362	-0.316451	0.580758	-0.431824	0.403454	-0.103244	0.215769	-0.226066	-0.269276	-0.246959	-0.319792	-0.211184	-0.314697
ENSG00000082641	ENSG00000082641	4779	NFE2L1	17	46125691	46138849	turquoise	turquoise	0.295914	-0.280642	-0.0405564	-0.0575502	0.158294	0.237745	-0.0113679	-0.150708	-0.3329	-0.216848	-0.129993	0.0389237	0.156571
ENSG00000082701	ENSG00000082701	2932	GSK3B	3	119540170	119813264	grey	grey	-0.369102	0.29439	-0.0518561	-0.0765833	-0.14414	0.136155	0.257955	0.00344518	0.0510652	-0.0711783	0.224562	0.0966061	-0.302021
ENSG00000082781	ENSG00000082781	3693	ITGB5	3	124480795	124620265	blue	blue	-0.439461	0.430152	-0.24452	0.231531	-0.295453	0.165739	0.0719119	-0.0700978	-0.0943051	-0.00395584	0.328041	0.0857582	-0.0452734
ENSG00000082805	ENSG00000082805	23085	ERC1	12	1099675	1605099	grey	grey	0.0802404	-0.14715	0.0962318	-0.0776819	0.14684	-0.200569	0.0576343	-0.177979	-0.197497	-0.0796255	-0.258184	-0.299936	-0.00412873
ENSG00000082898	ENSG00000082898	7514	XPO1	2	61704984	61765761	yellow	yellow	-0.448493	0.656596	-0.631477	0.639449	-0.657068	0.0632108	0.0982318	-0.0754688	0.0481239	0.134797	0.360765	-0.0163313	0.270079
ENSG00000082929	ENSG00000082929	10141	C4orf6	4	5526296	5529528	grey	grey	-0.0330808	-0.131025	0.327176	-0.285959	0.238678	0.118628	0.0736341	-0.251738	-0.063459	-0.14749	-0.164741	-0.104099	-0.281953
ENSG00000082996	ENSG00000082996	11342	RNF13	3	149530495	149679926	grey	grey	-0.127465	0.352326	-0.358262	0.36339	-0.24546	-0.153426	0.128259	-0.257107	-0.142973	-0.0751663	0.446017	0.156626	0.125016
ENSG00000083067	ENSG00000083067	80036	TRPM3	9	73143979	74061820	turquoise	turquoise	0.668451	-0.606353	0.29085	-0.279933	0.392597	-0.240685	-0.0896909	-0.163557	-0.305703	-0.163258	-0.37522	0.0191763	0.138843
ENSG00000083093	ENSG00000083093	79728	PALB2	16	23614488	23652631	blue	blue	-0.203516	0.401147	-0.307965	0.291998	-0.372314	0.0727882	0.0735988	-0.262866	0.0284482	0.190607	0.15176	-0.115812	-0.0470039
ENSG00000083097	ENSG00000083097	23033	DOPEY1	6	83777385	83881069	grey	grey	0.016865	0.0944183	-0.246798	0.16386	-0.189277	0.302009	-0.105686	-0.0576247	0.0261403	0.165514	-0.0676663	-0.107011	0.0696683
ENSG00000083099	ENSG00000083099	57226	LYRM2	6	90277863	90348472	greenyellow	greenyellow	-0.0479138	0.305176	-0.482573	0.467718	-0.353801	0.0324597	-0.184208	-0.103414	0.0293169	0.0910449	0.556816	0.333075	0.267415
ENSG00000083123	ENSG00000083123	594	BCKDHB	6	80816364	81055987	turquoise	turquoise	0.332334	-0.281866	0.144414	0.0376495	0.131772	-0.115249	-0.282887	-0.0777006	-0.0580378	0.127617	-0.134152	0.0140811	0.177999
ENSG00000083168	ENSG00000083168	7994	KAT6A	8	41786997	41909508	grey	grey	-0.333799	0.265406	-0.143597	0.0652917	-0.137292	-0.0705325	0.253322	-0.077447	-0.144304	-0.0585457	-0.0460908	-0.311143	-0.128597
ENSG00000083223	ENSG00000083223	79670	ZCCHC6	9	88902648	88969369	blue	blue	-0.575069	0.744023	-0.490111	0.501264	-0.608413	-0.0285097	0.292692	-0.116255	-0.0458568	0.0644523	0.371725	-0.0994749	0.0578971
ENSG00000083290	ENSG00000083290	9706	ULK2	17	19674142	19771249	grey	grey	-0.177414	0.0501647	-0.00994924	0.169782	-0.168311	-0.134242	0.149259	0.118933	-0.247456	-0.203055	-0.0683995	-0.204882	0.19782
ENSG00000083307	ENSG00000083307	79977	GRHL2	8	102504660	102681954	grey	grey	0.0430381	-0.170857	0.34519	-0.231738	0.180968	-0.121973	-0.176633	-0.123625	-0.0184674	0.409784	-0.335484	-0.242236	-0.260553
ENSG00000083312	ENSG00000083312	3842	TNPO1	5	72112139	72212560	grey	grey	-0.224118	0.250171	-0.248406	0.406094	-0.388171	-0.21138	-0.137284	-0.00920931	-0.12244	0.00243545	0.161346	-0.146215	0.227435
ENSG00000083444	ENSG00000083444	5351	PLOD1	1	11994262	12035595	turquoise	turquoise	0.375266	-0.345456	0.126836	-0.298324	0.376115	0.368011	0.0851593	-0.0306013	0.00538203	-0.150767	-0.185611	0.102803	-0.0303326
ENSG00000083454	ENSG00000083454	5026	P2RX5	17	3575493	3599698	grey	grey	-0.0460061	-0.0882767	0.383075	-0.367856	0.288099	-0.0745616	0.107167	-0.110491	0.0790621	-0.00510475	-0.165043	-0.099243	-0.382553
ENSG00000083457	ENSG00000083457	3682	ITGAE	17	3617922	3704537	grey	grey	-0.218556	0.317547	-0.287433	0.134298	-0.12393	0.342457	-0.0345816	0.0592847	0.321198	0.127011	0.578511	0.494306	-0.067405
ENSG00000083520	ENSG00000083520	22894	DIS3	13	73329540	73356234	grey	grey	0.163818	-0.341715	0.437279	-0.272697	0.246758	-0.175689	-0.0981336	-0.0457901	-0.298908	-0.0223341	-0.420157	-0.24389	-0.11603
ENSG00000083535	ENSG00000083535	10464	PIBF1	13	73356197	73590591	yellow	yellow	-0.281728	0.445713	-0.5747	0.563885	-0.611447	0.245166	-0.149805	0.00885919	0.270466	0.056009	0.496243	0.250184	0.30258
ENSG00000083544	ENSG00000083544	81550	TDRD3	13	60970591	61148012	grey	grey	-0.229818	0.222541	-0.224716	0.210011	-0.27886	0.250237	0.0627597	-0.145299	0.196671	-0.0537367	0.146809	0.0301415	0.0202676
ENSG00000083635	ENSG00000083635	26747	NUFIP1	13	45513384	45563618	turquoise	turquoise	0.309815	-0.370457	0.294502	-0.0223084	0.115965	-0.436401	-0.139017	0.0941213	-0.244926	-0.141354	-0.276802	-0.123729	0.239079
ENSG00000083642	ENSG00000083642	23047	PDS5B	13	33160564	33352157	yellow	yellow	-0.20375	0.384387	-0.383499	0.4942	-0.423816	-0.128991	0.0271047	-0.0120541	-0.0439497	0.192768	0.117199	-0.158579	0.313037
ENSG00000083720	ENSG00000083720	5019	OXCT1	5	41730167	41870621	grey	grey	-0.0200106	0.128444	-0.18899	0.27051	-0.164628	-0.0883851	-0.104515	-0.0464919	0.283722	0.322702	0.0139827	-0.0408492	0.156232
ENSG00000083750	ENSG00000083750	10325	RRAGB	X	55744172	55785207	grey	grey	0.0349547	0.121707	-0.259063	0.3667	-0.353035	-0.0563779	-0.214267	0.092777	-0.112539	0.0813261	0.130241	0.0282444	0.322633
ENSG00000083782	ENSG00000083782	1833	EPYC	12	91357456	91398803	grey	grey	0.190817	-0.35449	0.334088	-0.31259	0.307465	-0.0810211	-0.0517279	0.0951884	-0.0487485	-0.186924	-0.228082	-0.0680838	-0.0920148
ENSG00000083799	ENSG00000083799	1540	CYLD	16	50775961	50835846	grey	grey	0.0376417	-0.131001	0.057313	0.0300232	0.223378	-0.20704	0.261649	-0.053032	-0.0920927	-0.364139	-0.225316	-0.198066	0.165205
ENSG00000083807	ENSG00000083807	10998	SLC27A5	19	58990879	59023780	red	red	0.125487	-0.103733	-0.00704388	-0.207966	0.168486	0.498385	0.0888511	-0.105656	0.132149	-0.130669	0.128142	0.332466	-0.120695
ENSG00000083812	ENSG00000083812	25799	ZNF324	19	58978423	58984945	grey	grey	0.0309579	-0.187698	0.288153	-0.309581	0.211533	-0.0695287	0.0955457	0.00880861	-0.0708804	-0.0894727	-0.276089	-0.198858	-0.198037
ENSG00000083814	ENSG00000083814	79891	ZNF671	19	58231119	58238992	grey	grey	0.18936	-0.269578	0.0559866	-0.132505	0.309985	0.284288	-0.0312941	-0.152957	-0.00959479	-0.162269	-0.0508011	0.163925	0.0657774
ENSG00000083828	ENSG00000083828	54807	ZNF586	19	58281023	58331307	grey	grey	0.00708043	-0.0176282	0.0428357	0.034945	0.0361381	-0.026323	-0.0717886	0.250703	0.0584332	0.0501072	0.0692615	0.11125	0.0640145
ENSG00000083838	ENSG00000083838	55663	ZNF446	19	58985384	58992597	grey	grey	0.133145	-0.250657	0.263073	-0.434944	0.37456	0.42404	0.0770073	-0.264234	0.108322	-0.0422563	-0.0961172	0.198073	-0.328519
ENSG00000083842	ENSG00000083842	7554	ZNF8	19	58790317	58807254	grey	grey	0.166739	-0.249309	0.360463	-0.248538	0.251329	-0.0914238	-0.00671451	0.050626	-0.088383	-0.0316268	-0.143151	0.0161472	-0.124627
ENSG00000083845	ENSG00000083845	6193	RPS5	19	58897767	58906173	magenta	magenta	-0.00869224	0.000504026	-0.0627039	-0.0917678	0.0516703	0.549074	-0.199342	0.249281	0.712175	0.192035	0.0752337	0.198498	-0.0862099
ENSG00000083857	ENSG00000083857	2195	FAT1	4	187508937	187647876	purple	purple	0.00796103	0.019196	-0.179801	0.212452	-0.170111	-0.0299154	-0.367644	0.163856	0.0228778	0.194068	0.0447965	0.0194278	0.220502
ENSG00000083896	ENSG00000083896	91746	YTHDC1	4	69176105	69215807	blue	blue	-0.326344	0.538984	-0.485651	0.451054	-0.459938	0.152062	0.145146	-0.257596	0.00258722	0.150258	0.246281	-0.090083	0.0605788
ENSG00000083937	ENSG00000083937	25978	CHMP2B	3	87276421	87304698	turquoise	turquoise	0.107438	0.0358292	-0.0887809	0.338578	-0.146248	-0.119439	-0.300491	0.355455	0.0174222	0.163087	0.158155	0.107917	0.367662
ENSG00000084072	ENSG00000084072	10450	PPIE	1	40157854	40229586	red	red	-0.133762	0.29003	-0.395221	0.129822	-0.205686	0.635045	0.0166679	-0.157006	0.3196	-0.00452538	0.418173	0.360227	-0.079521
ENSG00000084073	ENSG00000084073	10269	ZMPSTE24	1	40723779	40759856	grey	grey	0.0206118	0.196436	-0.291257	0.383154	-0.242699	-0.181237	-0.132539	0.129945	-0.0313227	0.201787	0.291741	0.161206	0.31221
ENSG00000084090	ENSG00000084090	56910	STARD7	2	96850597	96874563	grey	grey	0.151166	-0.054789	-0.166034	0.194301	0.0315351	-0.0290306	0.0831586	-0.158511	-0.352272	-0.233602	0.0768438	0.125554	0.299542
ENSG00000084093	ENSG00000084093	5978	REST	4	57774075	57802010	green	green	0.1315	-0.369218	0.443507	-0.473381	0.651758	0.00618144	0.0716911	-0.120292	0.0191225	-0.119944	-0.287191	-0.0802518	-0.293796
ENSG00000084110	ENSG00000084110	3034	HAL	12	96366440	96390143	brown	brown	-0.0883741	-0.208213	0.490165	-0.277963	0.258393	-0.165894	0.196272	-0.0769978	-0.206238	-0.249983	-0.248687	-0.171295	-0.189639
ENSG00000084112	ENSG00000084112	54434	SSH1	12	109176466	109251366	black	black	-0.26732	0.183908	-0.125886	-0.0532212	0.0617012	0.00424531	0.390561	-0.125891	-0.035022	-0.228416	0.00161995	-0.0916852	-0.146784
ENSG00000084207	ENSG00000084207	2950	GSTP1	11	67351066	67354131	blue	blue	-0.435576	0.455422	-0.254784	0.163385	-0.343237	0.30877	-0.207764	0.24521	0.412623	0.474294	0.410562	0.199237	-0.17064
ENSG00000084234	ENSG00000084234	334	APLP2	11	129939732	130014699	turquoise	turquoise	0.289652	-0.0908556	-0.155537	0.160741	-0.0638647	-0.0995792	-0.21489	-0.146164	-0.130029	0.178373	-0.118712	-0.0831569	0.202168
ENSG00000084444	ENSG00000084444	57613	KIAA1467	12	13197218	13295455	grey	grey	0.269196	-0.48249	0.390255	-0.228481	0.384279	-0.179919	-0.0240452	0.0994033	-0.361718	-0.195134	-0.447901	-0.187053	0.10781
ENSG00000084453	ENSG00000084453	6579	SLCO1A2	12	21417534	21572528	brown	brown	0.135801	-0.521243	0.68305	-0.465112	0.379009	-0.256566	-0.0841801	0.125882	-0.262167	-0.0641194	-0.637297	-0.404042	-0.174068
ENSG00000084463	ENSG00000084463	51729	WBP11	12	14939410	14956474	grey	grey	0.118759	-0.160226	-0.0805725	0.168343	-0.0362821	0.0612255	-0.159276	0.178676	-0.157152	-0.0240732	-0.114606	-0.0237081	0.356895
ENSG00000084623	ENSG00000084623	8668	EIF3I	1	32687529	32697205	grey	grey	0.116193	0.0614076	-0.287161	0.337952	-0.185453	0.223851	-0.335294	0.375195	0.475687	0.152402	0.294614	0.292748	0.361383
ENSG00000084628	ENSG00000084628	79570	NKAIN1	1	31652592	31712401	brown	brown	0.0911686	-0.382251	0.638127	-0.542919	0.508944	-0.193669	0.121738	-0.0299672	-0.200547	-0.157419	-0.436739	-0.189183	-0.303504
ENSG00000084636	ENSG00000084636	1307	COL16A1	1	32117848	32169920	magenta	magenta	-0.312053	0.392215	-0.299415	0.0210872	-0.0178638	0.3076	0.026961	-0.0504442	0.574509	0.317527	0.306431	0.193088	-0.264815
ENSG00000084652	ENSG00000084652	200081	TXLNA	1	32645287	32663886	blue	blue	-0.533943	0.563236	-0.387206	0.28686	-0.490359	0.265328	0.267866	-0.0689404	-0.0380193	0.0260289	0.346949	-0.0119249	-0.0832238
ENSG00000084674	ENSG00000084674	338	APOB	2	21224301	21266945	brown	brown	0.188595	-0.437393	0.562492	-0.465668	0.350475	-0.113271	0.113898	-0.0802085	-0.338227	-0.261673	-0.389294	-0.152288	-0.233244
ENSG00000084676	ENSG00000084676	8648	NCOA1	2	24714783	24993571	grey	grey	-0.179578	0.0117356	0.120124	-0.0621591	-0.0109761	-0.0908391	0.0402096	0.0943665	-0.316729	-0.176759	-0.028039	-0.0702822	-0.0874896
ENSG00000084693	ENSG00000084693	60509	AGBL5	2	27265232	27293490	red	red	0.321915	-0.262963	0.00882659	-0.160613	0.124971	0.506511	-0.282552	0.0283102	0.205181	0.0487904	0.0737823	0.340271	-0.0405453
ENSG00000084710	ENSG00000084710	22979	EFR3B	2	25264999	25378243	brown	brown	0.233176	-0.546603	0.622591	-0.539198	0.468248	-0.131155	-0.00985259	-0.0886181	-0.160691	-0.175412	-0.579466	-0.273414	-0.238402
ENSG00000084731	ENSG00000084731	3797	KIF3C	2	26149471	26205618	grey	grey	-0.203393	-0.0613101	0.324525	-0.289239	0.113572	-0.0225169	0.130616	-0.0745137	-0.0209699	-0.0701287	-0.234464	-0.248929	-0.269899
ENSG00000084734	ENSG00000084734	2646	GCKR	2	27719709	27746554	brown	brown	0.0578815	-0.366871	0.639199	-0.613653	0.552138	-0.0161795	0.201558	-0.217148	-0.102839	-0.229969	-0.423175	-0.231114	-0.481283
ENSG00000084754	ENSG00000084754	3030	HADHA	2	26413504	26467594	turquoise	turquoise	0.376908	-0.0165428	-0.285306	0.231888	-0.168902	0.141205	-0.138839	-0.145512	0.106099	0.15686	0.115477	0.166263	0.244695
ENSG00000084764	ENSG00000084764	22924	MAPRE3	2	27193480	27250064	green	green	0.395007	-0.56676	0.359955	-0.497287	0.777403	0.139697	-0.0389284	0.010243	0.0138876	-0.16174	-0.341988	0.0612174	-0.121753
ENSG00000084774	ENSG00000084774	790	CAD	2	27440258	27466811	grey	grey	-0.322865	0.232125	0.118233	-0.165577	-0.0775868	-0.00100976	0.0841214	-0.0252015	0.217095	0.27096	-0.0524533	-0.151835	-0.411569
ENSG00000085063	ENSG00000085063	966	CD59	11	33719807	33757991	blue	blue	-0.228633	0.474514	-0.43328	0.465652	-0.450662	-0.0560677	-0.194075	0.0899038	0.00800996	0.419359	0.426778	0.147405	0.166708
ENSG00000085117	ENSG00000085117	3732	CD82	11	44585977	44641913	grey	grey	-0.0474818	-0.173953	0.428965	-0.520452	0.419988	0.0244454	0.0863741	-0.137149	0.162877	0.15837	-0.340813	-0.224312	-0.4924
ENSG00000085185	ENSG00000085185	63035	BCORL1	X	129115083	129192058	grey	grey	0.120159	-0.325843	0.471321	-0.471355	0.425938	0.00184105	0.155459	-0.20511	-0.122448	-0.12307	-0.350039	-0.164477	-0.330769
ENSG00000085224	ENSG00000085224	546	ATRX	X	76760356	77041702	yellow	yellow	-0.0556134	0.22883	-0.281759	0.477263	-0.409321	-0.248567	0.0436662	-0.185706	-0.322979	0.0222122	-0.0289047	-0.248424	0.361565
ENSG00000085231	ENSG00000085231	102157402	TAF9	5	68646811	68665840	yellow	yellow	-0.0715036	0.346224	-0.556234	0.598067	-0.437821	0.0425994	-0.128736	0.209672	0.117144	0.061243	0.512011	0.290226	0.458386
ENSG00000085265	ENSG00000085265	2219	FCN1	9	137801431	137809809	blue	blue	-0.563917	0.635135	-0.292186	0.198902	-0.319198	0.0764506	0.660359	-0.100688	0.0468333	-0.250963	0.347295	-0.00531907	-0.125512
ENSG00000085274	ENSG00000085274	55892	MYNN	3	169490619	169507504	grey	grey	0.0153544	0.159508	-0.28804	0.413377	-0.311686	-0.123945	0.0859355	0.133872	0.0208229	-0.0744424	0.125166	0.0306022	0.406425
ENSG00000085276	ENSG00000085276	2122	MECOM	3	168801287	169381406	blue	blue	-0.376573	0.448264	-0.255209	0.198705	-0.201912	-0.240363	0.388329	-0.356003	0.0127487	0.0980947	0.120875	-0.159163	-0.0945564
ENSG00000085365	ENSG00000085365	9522	SCAMP1	5	77656339	77776562	grey	grey	0.0342649	0.196677	-0.372682	0.386706	-0.245219	-0.103049	-0.266489	-0.00801558	-0.0217573	0.320553	0.245018	0.142237	0.266228
ENSG00000085377	ENSG00000085377	5550	PREP	6	105725440	105850959	blue	blue	-0.39954	0.427038	-0.143753	0.132327	-0.234637	0.0014037	0.320606	-0.29816	0.00892182	0.0559615	0.185835	-0.0680854	-0.147515
ENSG00000085415	ENSG00000085415	81929	SEH1L	18	12947132	12987535	salmon	salmon	0.214725	-0.157107	-0.331278	0.41755	-0.206651	0.173546	-0.437552	0.580737	0.0843266	0.00370695	0.0731109	0.157342	0.657875
ENSG00000085433	ENSG00000085433	22911	WDR47	1	109512836	109584850	grey	grey	-0.138193	0.147741	-0.256078	0.415579	-0.351755	-0.0548912	0.0697862	0.31951	-0.0766154	-0.140022	0.109973	-0.00588161	0.441032
ENSG00000085465	ENSG00000085465	5016	OVGP1	1	111956936	111970399	brown	brown	0.24191	-0.419538	0.69454	-0.513761	0.383843	-0.226512	-0.0546902	-0.0608823	-0.190591	-0.018722	-0.403913	-0.159641	-0.335199
ENSG00000085491	ENSG00000085491	29957	SLC25A24	1	108676658	108743471	yellow	yellow	-0.230996	0.438665	-0.44193	0.686891	-0.54066	-0.220229	-0.142406	0.29485	0.0409078	0.20717	0.344138	0.0159461	0.494534
ENSG00000085511	ENSG00000085511	4216	MAP3K4	6	161412759	161538417	grey	grey	0.140222	-0.0427266	-0.215964	0.209755	-0.145317	0.162312	-0.257775	0.157506	0.109269	0.142409	-0.0230258	-0.00260236	0.248656
ENSG00000085514	ENSG00000085514	29992	PILRA	7	99965153	99997719	blue	blue	-0.456876	0.591529	-0.284784	0.225959	-0.325426	-0.00922967	0.508412	-0.0852295	0.00889694	-0.157518	0.377267	0.067388	-0.101973
ENSG00000085563	ENSG00000085563	5243	ABCB1	7	87133175	87342611	turquoise	turquoise	0.61707	-0.366663	0.0442718	-0.0810733	0.101837	-0.100076	-0.51521	0.170321	0.0865616	0.455911	-0.222263	0.0937637	0.148968
ENSG00000085662	ENSG00000085662	231	AKR1B1	7	134127102	134144036	blue	blue	-0.422878	0.611562	-0.458126	0.262894	-0.375344	0.410794	0.021548	-0.0227104	0.362459	0.476117	0.378154	0.0947487	-0.158836
ENSG00000085719	ENSG00000085719	8895	CPNE3	8	87497059	87573726	grey	grey	0.192977	-0.045436	-0.215473	0.424235	-0.0919217	-0.0992673	-0.236257	0.0246084	-0.126277	0.115422	-0.0119892	-0.0608975	0.518759
ENSG00000085721	ENSG00000085721	54700	RRN3	16	15153879	15188174	yellow	yellow	-0.12476	0.392595	-0.620702	0.689041	-0.626138	-0.102144	-0.123387	0.123108	0.00806751	0.0800497	0.316968	0.0697609	0.52768
ENSG00000085733	ENSG00000085733	2017	CTTN	11	70244510	70282690	red	red	-0.122264	0.089676	-0.00587617	-0.0328572	0.0187269	0.41453	-0.0691227	0.114357	-0.039878	0.254627	0.0207511	0.00401482	-0.0703154
ENSG00000085741	ENSG00000085741	7481	WNT11	11	75897369	75921780	brown	brown	0.129126	-0.406342	0.654397	-0.634651	0.574684	-0.00250022	0.153082	-0.0579472	-0.119362	-0.0587942	-0.429723	-0.21429	-0.462917
ENSG00000085760	ENSG00000085760	4528	MTIF2	2	55463731	55496483	grey	grey	-0.0416033	0.384338	-0.490242	0.386472	-0.366952	0.1295	-0.0213868	-0.331533	0.302127	0.199428	0.494787	0.382693	0.14238
ENSG00000085788	ENSG00000085788	23259	DDHD2	8	38082736	38133076	yellow	yellow	-0.024993	0.121622	-0.347609	0.493411	-0.29351	0.13464	-0.2252	0.0387814	-0.0309397	0.0953408	0.169136	0.0481372	0.424211
ENSG00000085831	ENSG00000085831	22996	TTC39A	1	51752930	51810788	blue	blue	-0.303668	0.48976	-0.245444	0.24045	-0.309392	0.0281048	-0.218736	-0.0413791	0.0691102	0.61678	0.404322	0.129358	-0.147414
ENSG00000085832	ENSG00000085832	2060	EPS15	1	51819935	51985000	grey	grey	0.0201057	0.104176	-0.352541	0.452882	-0.19022	-0.00641063	-0.0601406	0.0195692	-0.0938968	-0.128788	0.208534	0.157062	0.530727
ENSG00000085840	ENSG00000085840	4998	ORC1	1	52838501	52870131	grey	grey	0.209497	-0.208657	0.244665	-0.307172	0.402247	0.0185305	0.0687644	-0.126084	0.0138218	0.0295153	-0.114915	0.035716	-0.222625
ENSG00000085871	ENSG00000085871	4258	MGST2	4	140586922	140661899	grey	grey	0.100645	0.0841703	-0.192598	0.0973571	0.023018	0.0233717	0.380024	-0.329973	-0.00441637	-0.385548	0.320846	0.340475	0.129159
ENSG00000085872	ENSG00000085872	10523	CHERP	19	16628700	16653341	grey	grey	-0.0212643	0.224571	-0.413474	0.344556	-0.30924	0.211114	0.0194908	-0.201992	0.0229308	0.00100353	0.266018	0.192251	0.23231
ENSG00000085978	ENSG00000085978	55054	ATG16L1	2	234118697	234204320	green	green	0.175989	-0.454645	0.613022	-0.563541	0.662874	-0.0166633	0.108467	-0.0961165	-0.212296	-0.213797	-0.399494	-0.129674	-0.316892
ENSG00000085998	ENSG00000085998	55624	POMGNT1	1	46654354	46685977	turquoise	turquoise	0.281837	-0.272902	-0.103288	0.0696115	0.0672656	0.411005	-0.153907	0.289599	0.0733511	-0.248161	0.056565	0.267426	0.369876
ENSG00000085999	ENSG00000085999	8438	RAD54L	1	46713360	46744145	grey	grey	-0.232384	-0.106662	0.500328	-0.519495	0.349098	-0.0271847	0.334642	-0.170067	-0.0415574	-0.104067	-0.329937	-0.323527	-0.544621
ENSG00000086015	ENSG00000086015	23139	MAST2	1	46252659	46501796	grey	grey	0.210107	-0.344773	0.413773	-0.576183	0.434984	0.275612	0.0339149	-0.134205	-0.113635	0.00903743	-0.282387	-0.0377603	-0.427771
ENSG00000086061	ENSG00000086061	3301	DNAJA1	9	33025209	33039905	pink	pink	0.0271832	0.157017	-0.404994	0.495764	-0.335604	-0.037658	-0.180627	0.42008	-0.14046	-0.055318	0.275791	0.168303	0.485909
ENSG00000086062	ENSG00000086062	2683	B4GALT1	9	33104080	33167354	grey	grey	0.152864	-0.049907	-0.068773	-0.0289431	0.0131439	-0.0441776	-0.183827	0.137522	0.151807	0.24402	-0.00873656	0.0523522	0.00792775
ENSG00000086065	ENSG00000086065	51510	CHMP5	9	33264940	33281977	yellow	yellow	0.00637625	0.278545	-0.559068	0.741228	-0.45331	-0.0987261	-0.0642815	0.093882	-0.0908595	-0.0997802	0.391907	0.1893	0.706899
ENSG00000086102	ENSG00000086102	4799	NFX1	9	33290509	33371155	grey	grey	0.0285064	0.064789	-0.149006	0.185906	-0.231463	-0.00279288	-0.125164	0.00568239	-0.0239966	0.0885249	0.0209638	-0.0132284	0.180062
ENSG00000086159	ENSG00000086159	363	AQP6	12	50360977	50370922	grey	grey	0.211556	-0.301997	0.433158	-0.414422	0.420254	0.0483863	-0.139912	0.0624808	-0.0795777	0.23406	-0.286509	-0.105866	-0.31096
ENSG00000086189	ENSG00000086189	27292	DIMT1	5	61683081	61699766	blue	blue	-0.451345	0.557603	-0.451158	0.533376	-0.423175	-0.0839226	0.075377	0.0910996	0.302157	0.109218	0.414891	0.0902273	0.237838
ENSG00000086232	ENSG00000086232	27102	EIF2AK1	7	6061881	6098861	turquoise	turquoise	0.294372	-0.0247654	-0.299981	0.205717	-0.0440552	0.109261	-0.268373	-0.0155842	-0.0621479	0.232084	0.180505	0.263321	0.242556
ENSG00000086288	ENSG00000086288	51314	NME8	7	37888199	37940003	grey	grey	0.0034104	-0.235204	0.453881	-0.408778	0.366985	-0.0646982	-0.0267575	-0.0425909	-0.0585557	-0.0460998	-0.269136	-0.18981	-0.360419
ENSG00000086300	ENSG00000086300	29887	SNX10	7	26331541	26413949	blue	blue	-0.305526	0.538778	-0.327003	0.461151	-0.447984	-0.176349	-0.137031	0.0725313	0.0213457	0.48584	0.296912	-0.0430818	0.120503
ENSG00000086475	ENSG00000086475	22929	SEPHS1	10	13359424	13390297	yellow	yellow	-0.0773188	0.291858	-0.439583	0.51773	-0.379079	-0.0960418	-0.0211579	0.00822495	-0.091567	0.0569135	0.201442	0.0112511	0.3764
ENSG00000086504	ENSG00000086504	10573	MRPL28	16	417384	420527	red	red	-0.027305	0.0717572	-0.154564	-0.111015	0.0841955	0.735789	0.0711256	-0.156116	0.272681	-0.0362365	0.240302	0.291361	-0.178587
ENSG00000086506	ENSG00000086506	3049	HBQ1	16	230452	231180	grey	grey	0.247809	-0.434545	0.49784	-0.53416	0.515846	0.0586735	0.141082	-0.174662	-0.175441	-0.338786	-0.221389	0.0830266	-0.28243
ENSG00000086544	ENSG00000086544	80271	ITPKC	19	41223008	41246765	grey	grey	0.232479	-0.45307	0.488977	-0.490015	0.478604	-0.0234731	-0.0446673	0.331434	-0.0185498	-0.0346107	-0.31643	0.000392808	-0.187851
ENSG00000086548	ENSG00000086548	4680	CEACAM6	19	42254885	42276113	brown	brown	0.0263771	-0.361241	0.528895	-0.492899	0.473188	-0.0892311	0.0920797	-0.00624433	-0.197022	-0.172838	-0.490856	-0.355701	-0.323095
ENSG00000086570	ENSG00000086570	2196	FAT2	5	150883654	150948505	grey	grey	0.193514	-0.266083	0.373601	-0.403529	0.36331	-0.057584	0.101945	-0.195201	0.0480838	-0.0386062	-0.206861	-0.00482597	-0.24948
ENSG00000086589	ENSG00000086589	55696	RBM22	5	150070356	150080669	blue	blue	-0.384921	0.487754	-0.544156	0.483516	-0.484876	0.404873	-0.0037122	0.00352634	0.255787	0.0733622	0.309933	0.0133999	0.188823
ENSG00000086598	ENSG00000086598	10959	TMED2	12	124069078	124083116	yellow	yellow	-0.200325	0.496011	-0.599189	0.629936	-0.513973	0.0251698	-0.100771	-0.043812	0.143786	0.23226	0.491171	0.176241	0.345008
ENSG00000086619	ENSG00000086619	56605	ERO1LB	1	236378855	236445319	grey	grey	0.0632733	-0.188317	0.251043	-0.0807641	0.162235	-0.0449805	-0.00694566	0.132834	-0.240329	-0.110526	-0.142605	-0.0854616	0.0447606
ENSG00000086696	ENSG00000086696	3294	HSD17B2	16	82068609	82132139	grey	grey	0.0326171	-0.17908	0.199916	-0.195807	0.172962	-0.04091	-0.187237	0.0696683	-0.034843	0.0149668	-0.178204	-0.136776	-0.153342
ENSG00000086712	ENSG00000086712	55787	TXLNG	X	16804550	16862642	grey	grey	0.109191	-0.0951283	0.187696	-0.1634	0.0369213	-0.216378	-0.00987746	-0.0181788	-0.153749	0.043176	-0.12594	-0.0688061	-0.145359
ENSG00000086717	ENSG00000086717	5475	PPEF1	X	18694029	18846039	brown	brown	0.22415	-0.51074	0.629674	-0.533588	0.444279	-0.0945056	-0.0719455	0.0309486	-0.169667	-0.0552265	-0.450451	-0.196565	-0.306605
ENSG00000086730	ENSG00000086730	7462	LAT2	7	73613982	73644161	black	black	-0.267022	0.222069	0.0833279	-0.142962	0.019384	-0.0697656	0.473172	-0.0866484	0.149501	-0.174922	0.0648638	-0.0363055	-0.257146
ENSG00000086758	ENSG00000086758	10075	HUWE1	X	53559057	53713673	grey	grey	0.03955	-0.0370204	0.126282	-0.183188	0.0737343	0.0641465	-0.0726122	-0.236527	-0.116637	0.261928	-0.117217	-0.0726149	-0.248852
ENSG00000086827	ENSG00000086827	9183	ZW10	11	113603909	113644533	turquoise	turquoise	0.193235	-0.115318	0.0113387	0.073502	-0.0825069	-0.119136	-0.00491408	-0.0882277	-0.245122	-0.0918814	-0.172716	-0.172317	0.166194
ENSG00000086848	ENSG00000086848	79796	ALG9	11	111652919	111742305	greenyellow	greenyellow	-0.199342	0.472979	-0.569108	0.426539	-0.442762	0.212286	-0.0298795	-0.0310787	0.198742	0.124309	0.628687	0.431424	0.1554
ENSG00000086967	ENSG00000086967	4606	MYBPC2	19	50936160	50969578	grey	grey	0.049684	-0.169026	0.329003	-0.419959	0.338112	0.165344	0.00695653	-0.0531861	0.0977086	0.0369391	-0.0515299	0.138363	-0.378545
ENSG00000086991	ENSG00000086991	50507	NOX4	11	89057524	89322779	turquoise	turquoise	0.754224	-0.536411	0.15785	-0.0945082	0.185038	-0.0931826	-0.434374	0.104879	-0.224889	0.0548501	-0.198705	0.112051	0.254018
ENSG00000087008	ENSG00000087008	8310	ACOX3	4	8368009	8442450	grey	grey	0.0696964	-0.247398	0.396805	-0.376296	0.370632	0.0693509	0.146129	-0.0253802	0.0112525	-0.127716	-0.1717	0.0412693	-0.23688
ENSG00000087053	ENSG00000087053	8898	MTMR2	11	95566046	95658479	grey	grey	-0.209453	0.289435	-0.314233	0.401475	-0.341467	-0.0419042	-0.169509	-0.00894658	-0.174393	0.247466	0.229925	-0.0292123	0.209569
ENSG00000087074	ENSG00000087074	23645	PPP1R15A	19	49375649	49379314	pink	pink	0.129058	-0.424523	0.3384	-0.289905	0.314346	0.106626	-0.223534	0.653072	-0.0343462	-0.209023	-0.219539	-0.00268915	0.0173057
ENSG00000087076	ENSG00000087076	51171	HSD17B14	19	49316274	49339935	turquoise	turquoise	0.836066	-0.692707	0.274265	-0.302185	0.420104	0.0363379	-0.363256	0.0269277	-0.070648	-0.0988202	-0.219865	0.287332	0.15697
ENSG00000087077	ENSG00000087077	102466755	TRIP6	7	100464760	100471076	tan	tan	0.109794	0.241427	-0.459498	0.259431	-0.290744	0.270481	-0.327559	0.121625	0.332813	0.271781	0.524987	0.496416	0.0886804
ENSG00000087085	ENSG00000087085	43	ACHE	7	100487615	100494594	grey	grey	-0.0302573	-0.122557	0.357476	-0.361947	0.24691	0.0548926	0.0889875	0.0175334	-0.0906473	-0.0148408	-0.185579	-0.109178	-0.337235
ENSG00000087087	ENSG00000087087	51593	SRRT	7	100472733	100486285	grey	grey	-0.366085	0.375429	-0.228728	0.220921	-0.297256	0.305471	-0.0525784	0.277747	0.201181	0.252857	0.277641	0.0834267	-0.0405643
ENSG00000087088	ENSG00000087088	581	BAX	19	49458072	49465055	blue	blue	-0.515222	0.721815	-0.529288	0.389386	-0.475044	0.271736	0.195451	-0.172196	0.16645	0.171082	0.489383	0.0830807	-0.0664361
ENSG00000087095	ENSG00000087095	51701	NLK	17	26368763	26523407	grey	grey	-0.0757605	0.130837	-0.222441	0.338702	-0.262686	0.00346919	-0.011217	-0.200682	-0.155703	-0.275382	0.27891	0.134828	0.246544
ENSG00000087116	ENSG00000087116	9509	ADAMTS2	5	178537852	178772431	brown	brown	-0.00511033	-0.279985	0.633444	-0.566966	0.386242	0.0270955	0.119956	-0.183057	-0.172894	-0.0995727	-0.272169	-0.125005	-0.50008
ENSG00000087128	ENSG00000087128	28983	TMPRSS11E	4	69313167	69363322	grey	grey	-0.00633086	-0.115206	0.343161	-0.29595	0.199922	-0.192276	0.0577578	-0.0975595	-0.104169	0.0180518	-0.228086	-0.145396	-0.284953
ENSG00000087157	ENSG00000087157	9489	PGS1	17	76374721	76421195	blue	blue	-0.495017	0.573201	-0.325864	0.161969	-0.313133	0.19343	0.334151	-0.248689	0.163705	-0.0586461	0.535734	0.303547	-0.189
ENSG00000087191	ENSG00000087191	5705	PSMC5	17	61904512	61909379	red	red	0.251034	-0.204172	-0.0952677	-0.10837	0.177312	0.608308	-0.0634296	0.0496813	0.181047	-0.1128	0.0942212	0.311119	0.0543475
ENSG00000087206	ENSG00000087206	51720	UIMC1	5	176332006	176449634	blue	blue	-0.614126	0.449809	-0.122044	0.0116118	-0.237762	0.0861219	0.347692	-0.0801185	0.13969	-0.129724	0.257608	-0.0353045	-0.317501
ENSG00000087237	ENSG00000087237	1071	CETP	16	56995762	57017757	black	black	-0.139561	0.199461	-0.154536	0.0190263	-0.0625359	0.172701	0.435299	-0.478696	0.0411411	-0.272628	0.0690688	-0.0641654	-0.125624
ENSG00000087245	ENSG00000087245	4313	MMP2	16	55423612	55540603	grey	grey	-0.321796	0.235922	0.118036	-0.150569	0.0308675	-0.14822	0.324374	-0.110067	0.145403	0.193229	-0.0659632	-0.189548	-0.341674
ENSG00000087258	ENSG00000087258	2775	GNAO1	16	56225302	56391356	brown	brown	0.19426	-0.519363	0.759083	-0.577873	0.559644	-0.179624	-0.000496764	-0.0630514	-0.271571	-0.159837	-0.458892	-0.227011	-0.337403
ENSG00000087263	ENSG00000087263	55239	OGFOD1	16	56485402	56513012	grey	grey	-0.26415	0.357064	-0.308833	0.407451	-0.408047	-0.0892472	0.023895	-0.153773	-0.270308	0.0454479	0.208163	-0.101898	0.198647
ENSG00000087266	ENSG00000087266	6452	SH3BP2	4	2794750	2842825	grey	grey	0.0667053	-0.185192	0.370356	-0.34455	0.228964	-0.0690628	0.344121	-0.0886892	-0.235776	-0.209447	-0.29144	-0.129384	-0.188894
ENSG00000087269	ENSG00000087269	8602	NOP14	4	2939660	2965112	grey	grey	0.0202873	0.0677586	0.0258144	-0.139381	0.20857	0.135719	0.12847	-0.100982	0.116668	0.048147	0.18333	0.245616	-0.223259
ENSG00000087274	ENSG00000087274	118	ADD1	4	2845584	2931803	grey	grey	-0.0477819	0.0967882	-0.1894	-0.0257213	0.00380185	0.279179	0.227756	-0.0489304	-0.0859775	-0.140108	0.24277	0.26536	-0.0503135
ENSG00000087299	ENSG00000087299	79944	L2HGDH	14	50704281	50779266	turquoise	turquoise	0.4349	-0.408311	0.187429	-0.198332	0.173791	-0.0347814	-0.0655508	-0.124463	0.00107319	-0.11791	-0.31065	-0.0590148	0.0784201
ENSG00000087302	ENSG00000087302	51637	C14orf166	14	52456193	52471420	blue	blue	-0.268231	0.463402	-0.404991	0.340083	-0.250023	0.180721	0.128875	-0.0812983	0.398062	0.111498	0.543499	0.327023	0.0654608
ENSG00000087303	ENSG00000087303	22795	NID2	14	52471521	52535712	blue	blue	-0.413947	0.508419	-0.253749	0.138535	-0.304983	0.0179604	0.109691	0.105253	0.143972	0.247444	0.400106	0.126386	-0.198516
ENSG00000087338	ENSG00000087338	64395	GMCL1	2	70056774	70108528	grey	grey	0.172635	-0.0698929	-0.246782	0.441087	-0.321774	-0.00383404	-0.371259	0.224504	-0.0829393	0.112375	-0.0171604	-0.0885242	0.536333
ENSG00000087365	ENSG00000087365	10992	SF3B2	11	65818200	65836779	red	red	-0.124501	0.277842	-0.389778	0.0860524	-0.191338	0.590783	-0.032728	-0.224291	0.2619	0.183703	0.333036	0.272612	-0.161864
ENSG00000087460	ENSG00000087460	2778	GNAS	20	57414773	57486247	blue	blue	-0.417174	0.468191	-0.223074	0.10165	-0.177017	0.0520514	0.165796	-0.0471569	0.194642	0.189909	0.329856	0.118689	-0.225408
ENSG00000087470	ENSG00000087470	10059	DNM1L	12	32832134	32898486	blue	blue	-0.411356	0.654855	-0.573469	0.613664	-0.546316	0.0348263	0.0363973	0.0316466	0.0413888	0.155194	0.66122	0.277011	0.228323
ENSG00000087494	ENSG00000087494	5744	PTHLH	12	28111017	28125638	grey	grey	-0.18633	-0.0173423	0.126453	-0.0726587	0.0313545	-0.0837504	0.27464	0.0365619	-0.0326317	-0.347179	-0.0275212	-0.0434272	-0.017143
ENSG00000087502	ENSG00000087502	51290	ERGIC2	12	29490285	29534122	grey	grey	-0.38985	0.6035	-0.57151	0.626315	-0.684587	-0.205476	0.0644468	-0.00963535	-0.0342186	0.0190784	0.529723	0.0712813	0.274802
ENSG00000087510	ENSG00000087510	7022	TFAP2C	20	55204358	55214339	grey	grey	-0.0572733	-0.180222	0.390301	-0.320713	0.0916672	-0.0759877	-0.0654897	0.0776946	-0.031145	0.104702	-0.274542	-0.17788	-0.284668
ENSG00000087586	ENSG00000087586	6790	AURKA	20	54944445	54967393	grey	grey	-0.079799	0.149098	0.168221	-0.21017	0.0496294	-0.0525103	0.0376667	-0.166744	0.0351269	0.317301	-0.0078718	-0.0759811	-0.415761
ENSG00000087589	ENSG00000087589	57091	CASS4	20	54987168	55034396	brown	brown	0.144633	-0.344757	0.560959	-0.505034	0.517472	-0.0282263	0.164307	-0.0808519	-0.165367	-0.172437	-0.308919	-0.0858341	-0.340389
ENSG00000087842	ENSG00000087842	8544	PIR	X	15402921	15511687	grey	grey	-0.156946	0.245956	-0.302041	0.335223	-0.264654	0.1502	0.0493014	0.0600074	-0.123395	-0.13817	0.482043	0.370723	0.27045
ENSG00000087884	ENSG00000087884	28971	AAMDC	11	77532155	77629478	red	red	0.0254648	0.00807682	-0.221766	-0.00483856	0.0729275	0.602863	0.0731323	-0.12832	0.311997	-0.0990055	0.157032	0.271514	0.0338533
ENSG00000087903	ENSG00000087903	101928900	RFX2	19	5993175	6199583	brown	brown	0.0849315	-0.320818	0.609888	-0.460642	0.353392	-0.107366	0.0548907	-0.0806548	-0.221378	-0.0554103	-0.415808	-0.268213	-0.33199
ENSG00000087916	ENSG00000087916	11254	SLC6A14	X	115567790	115592625	grey	grey	0.052997	-0.266244	0.381096	-0.262994	0.159191	-0.243556	-0.179439	0.0443853	-0.0746963	0.033476	-0.366414	-0.316179	-0.175323
ENSG00000087995	ENSG00000087995	339175	METTL2A	17	60501228	60527454	grey	grey	0.0603152	0.15242	-0.287044	0.276967	-0.301782	0.0393039	-0.0457731	-0.113993	0.046063	-0.0594217	0.398691	0.322968	0.198694
ENSG00000088002	ENSG00000088002	6820	SULT2B1	19	49055332	49102682	green	green	0.249851	-0.486059	0.62647	-0.605359	0.675585	0.0453753	0.0265848	-0.0132201	-0.0868356	-0.127084	-0.307424	-0.0224637	-0.363217
ENSG00000088035	ENSG00000088035	29929	ALG6	1	63833261	63904233	yellow	yellow	-0.188502	0.287689	-0.237429	0.459312	-0.424519	-0.248864	-0.148282	0.290228	-0.230299	0.205942	0.134019	-0.167977	0.291835
ENSG00000088038	ENSG00000088038	4849	CNOT3	19	54641444	54659419	grey	grey	0.0222822	-0.214015	0.291095	-0.337911	0.280889	0.299067	0.115545	-0.0225697	-0.0648741	-0.11366	-0.174311	-0.00419097	-0.261477
ENSG00000088053	ENSG00000088053	51206	GP6	19	55525073	55549632	grey	grey	0.0512356	-0.308816	0.432759	-0.461977	0.423552	0.0367355	0.198389	-0.197592	-0.0250827	-0.205109	-0.347401	-0.207609	-0.317954
ENSG00000088179	ENSG00000088179	5775	PTPN4	2	120517207	120741394	grey	grey	-0.0374005	0.15134	-0.222842	0.275944	-0.204928	-0.145275	0.0186699	-0.0741824	-0.187319	0.033451	0.140305	-0.0360082	0.190157
ENSG00000088205	ENSG00000088205	8886	DDX18	2	118572226	118589955	blue	blue	-0.226832	0.408629	-0.312276	0.281352	-0.185946	-0.127357	0.222173	-0.0717753	-0.0903071	0.02316	0.245815	-0.0238508	0.0210772
ENSG00000088247	ENSG00000088247	8570	KHSRP	19	6413359	6424805	grey	grey	-0.0289058	-0.283175	0.437739	-0.393162	0.351507	-0.105702	0.0966703	0.0561796	-0.0826166	0.0390486	-0.507676	-0.352018	-0.226014
ENSG00000088256	ENSG00000088256	2767	GNA11	19	3094408	3124002	grey	grey	-0.167873	0.280128	-0.301156	0.151782	-0.103559	0.157545	0.345167	-0.346553	-0.0141691	-0.21297	0.378871	0.285435	0.00339076
ENSG00000088280	ENSG00000088280	55616	ASAP3	1	23755056	23811061	grey	grey	0.331131	-0.401808	0.412756	-0.415091	0.408664	-0.0369118	-0.143464	-0.0542869	-0.206316	0.141703	-0.448316	-0.185923	-0.207589
ENSG00000088298	ENSG00000088298	55741	EDEM2	20	33703167	33865928	red	red	-0.000974528	0.153246	-0.167061	-0.103531	0.00247713	0.59111	-0.126456	-0.138801	0.311138	0.233971	0.248301	0.277822	-0.271118
ENSG00000088305	ENSG00000088305	1789	DNMT3B	20	31350191	31397162	grey	grey	-0.0669699	0.0393652	0.0958672	-0.00923368	0.0172247	-0.122458	-0.0274407	0.0415456	0.148417	0.05874	-0.00867489	-0.00875336	-0.0296231
ENSG00000088320	ENSG00000088320	28954	REM1	20	30063096	30072708	grey	grey	-0.116545	-0.0332816	0.286655	-0.322038	0.362413	-0.0833063	0.246368	-0.144985	0.0870624	0.051483	-0.154398	-0.13823	-0.330955
ENSG00000088325	ENSG00000088325	22974	TPX2	20	30327074	30389608	grey	grey	-0.253194	0.291292	0.123974	-0.112725	0.0277935	-0.257692	0.251624	-0.152019	0.0569298	0.188133	0.0624594	-0.110151	-0.336485
ENSG00000088340	ENSG00000088340	NA	FER1L4	20	34146507	34195484	brown	brown	0.139588	-0.377242	0.675671	-0.595207	0.4054	-0.133722	0.103286	-0.108656	-0.198138	-0.0247427	-0.458033	-0.230499	-0.462828
ENSG00000088367	ENSG00000088367	2036	EPB41L1	20	34679426	34820721	turquoise	turquoise	0.25248	-0.156959	0.103405	-0.11996	0.150352	-0.0132795	-0.2641	-0.159503	0.0890205	0.385466	-0.127207	0.0076098	-0.0845368
ENSG00000088386	ENSG00000088386	6564	SLC15A1	13	99336055	99404908	grey	grey	-0.0306707	0.0711964	0.0305202	-0.0728333	0.0824523	0.19527	-0.20538	-0.0251133	-0.170143	0.380187	0.125883	0.117686	-0.186726
ENSG00000088387	ENSG00000088387	23348	DOCK9	13	99445741	99738879	grey	grey	-0.249429	0.259824	-0.233251	0.231672	-0.109072	0.0677545	0.356547	-0.104736	0.0860659	-0.112214	0.0951704	-0.0419376	0.151956
ENSG00000088448	ENSG00000088448	55608	ANKRD10	13	111530887	111567416	turquoise	turquoise	0.116851	-0.109686	-0.133395	0.281218	-0.168255	-0.0279953	-0.204725	0.260592	0.0316348	-0.0290576	-0.113596	-0.102791	0.429864
ENSG00000088451	ENSG00000088451	23483	TGDS	13	95226308	95248511	grey	grey	0.100913	0.0146386	-0.123138	0.239078	-0.253682	0.298288	-0.167575	0.0675272	0.0366877	0.0243371	0.121866	0.135	0.234005
ENSG00000088538	ENSG00000088538	1795	DOCK3	3	50712672	51421629	grey	grey	0.169257	-0.379614	0.475411	-0.402207	0.42701	0.0255298	-0.0319765	-0.127315	-0.190667	-0.129294	-0.215502	0.0124686	-0.204824
ENSG00000088543	ENSG00000088543	51161	C3orf18	3	50595462	50608458	green	green	0.306566	-0.573979	0.573808	-0.628516	0.649155	0.292902	0.0362597	-0.00876292	-0.0442657	-0.176209	-0.446215	-0.0485999	-0.311498
ENSG00000088726	ENSG00000088726	55287	TMEM40	3	12775024	12810956	grey	grey	0.171621	-0.306141	0.31496	-0.283123	0.371811	-0.0726323	0.150107	-0.231344	-0.0681744	-0.23149	-0.294739	-0.15807	-0.089248
ENSG00000088756	ENSG00000088756	79822	ARHGAP28	18	6729717	6915715	grey	grey	-0.0732282	-0.148652	0.102908	-0.0470907	0.076449	0.129985	0.130676	0.109621	-0.205475	-0.485974	0.035354	0.0427913	0.0829179
ENSG00000088808	ENSG00000088808	23368	PPP1R13B	14	104200089	104313927	red	red	-0.0966862	0.133233	-0.198042	0.0284865	0.0483204	0.403675	0.266829	-0.0092238	0.144776	-0.106553	0.125054	0.11079	0.00048291
ENSG00000088812	ENSG00000088812	8455	ATRN	20	3451687	3631769	grey	grey	0.203395	-0.237911	-0.0308712	0.156497	0.0433219	-0.037665	-0.0454426	-0.025341	-0.279366	-0.27617	0.00647483	0.0995697	0.36525
ENSG00000088826	ENSG00000088826	54498	SMOX	20	4101627	4168394	grey	grey	-0.228648	-0.0210904	0.224389	-0.331085	0.266945	0.00171108	0.454966	0.0828263	0.0321946	-0.275004	-0.131927	-0.105607	-0.27259
ENSG00000088827	ENSG00000088827	6614	SIGLEC1	20	3667617	3687775	grey	grey	-0.382075	0.351608	0.101016	-0.039598	-0.212796	-0.160334	0.344311	-0.248202	-0.179898	-0.00417422	-0.0506727	-0.313576	-0.321439
ENSG00000088832	ENSG00000088832	101929368	FKBP1A	20	1349622	1373806	blue	blue	-0.504687	0.652945	-0.498955	0.512616	-0.510407	-0.101816	0.221554	0.0130501	0.0322087	0.0985356	0.362092	-0.102317	0.162547
ENSG00000088833	ENSG00000088833	55968	NSFL1C	20	1422807	1454487	grey	grey	0.0778516	-0.0468772	-0.096156	0.00959189	-0.0355034	0.366981	-0.0156067	-0.0406465	0.0376801	-0.174129	0.064291	0.171241	0.087711
ENSG00000088899	ENSG00000088899	9762	LZTS3	20	3143263	3154192	turquoise	turquoise	0.513313	-0.537604	0.462352	-0.477327	0.411864	0.0275175	-0.205138	-0.0942494	-0.187362	0.236465	-0.460368	-0.0989281	-0.187966
ENSG00000088926	ENSG00000088926	2160	F11	4	187187099	187210835	turquoise	turquoise	0.685348	-0.591169	0.247506	-0.296864	0.378936	-0.0520149	-0.301467	-0.0219888	0.040884	0.0663052	-0.308083	0.134386	0.0659932
ENSG00000088970	ENSG00000088970	NA	PLK1S1	20	21106624	21227260	grey	grey	0.0748687	-0.00927626	-0.145548	0.139571	-0.173724	0.106079	-0.195545	-0.162485	0.263632	0.137255	0.0596671	0.114821	0.0995001
ENSG00000088986	ENSG00000088986	8655	DYNLL1	12	120907653	120936296	yellow	yellow	-0.244806	0.318356	-0.430589	0.445215	-0.395448	0.133746	-0.210338	0.191819	0.100843	0.0738234	0.58846	0.423481	0.297701
ENSG00000088992	ENSG00000088992	54997	TESC	12	117476728	117537284	blue	blue	-0.508359	0.594037	-0.271105	0.222627	-0.212065	0.0562855	0.207349	-0.0045741	0.357182	0.227542	0.395842	0.0336883	-0.182176
ENSG00000089006	ENSG00000089006	27131	SNX5	20	17922241	17949623	turquoise	turquoise	0.745439	-0.567592	0.0166752	0.0222896	0.215487	0.0559557	-0.387873	0.0419704	-0.0420805	-0.113855	-0.259269	0.0904079	0.457926
ENSG00000089012	ENSG00000089012	55423	SIRPG	20	1609798	1638425	grey	grey	-0.0312012	-0.0673791	0.293715	-0.242103	0.219011	-0.216109	0.144105	-0.130245	-0.0701327	-0.082271	-0.235029	-0.277894	-0.265954
ENSG00000089022	ENSG00000089022	8550	MAPKAPK5	12	112279782	112334343	grey	grey	0.0863672	0.130106	-0.3699	0.359096	-0.30497	0.194156	-0.0981243	0.161239	0.0881514	-0.0507046	0.353709	0.36704	0.394595
ENSG00000089041	ENSG00000089041	5027	P2RX7	12	121570622	121623876	grey	grey	-0.204893	-0.0355534	0.394419	-0.447812	0.195575	0.109368	0.411847	-0.205274	-0.117656	-0.225585	-0.252157	-0.247971	-0.503198
ENSG00000089048	ENSG00000089048	51575	ESF1	20	13694969	13765532	grey	grey	-0.181126	0.337446	-0.345422	0.307118	-0.414976	-0.172276	0.0566	-0.247177	0.00578944	-0.0785513	0.389395	0.12333	0.0380397
ENSG00000089050	ENSG00000089050	10741	RBBP9	20	18467184	18477887	grey	grey	0.0886748	0.017654	-0.064976	0.103429	-0.156276	-0.11656	-0.0564359	-0.145008	-0.0355806	-0.0262615	0.0247563	-0.025549	0.061727
ENSG00000089053	ENSG00000089053	51433	ANAPC5	12	121746048	121837699	tan	tan	0.0947703	0.0498661	-0.155751	-0.0300902	0.0371072	0.235592	-0.0171864	0.0421318	0.40252	0.00767637	0.352467	0.483857	-0.0444258
ENSG00000089057	ENSG00000089057	9962	SLC23A2	20	4833002	4990939	grey	grey	0.0513393	-0.192495	0.2655	-0.148478	0.123953	-0.0359599	0.0457352	-0.0231081	-0.177756	-0.0646992	-0.247614	-0.158123	-0.0913888
ENSG00000089060	ENSG00000089060	80024	SLC8B1	12	113736564	113797298	black	black	-0.38352	0.173655	0.142162	-0.321509	0.126556	0.186909	0.475985	-0.0854304	0.122794	-0.153224	-0.0255901	-0.126205	-0.453687
ENSG00000089091	ENSG00000089091	55184	DZANK1	20	18364011	18447925	grey	grey	0.182131	-0.0843024	-0.0968339	0.212583	-0.0287817	-0.139603	-0.204797	-0.276929	-0.142929	0.119391	-0.119186	-0.10429	0.221064
ENSG00000089116	ENSG00000089116	64211	LHX5	12	113899839	113910085	grey	grey	-0.000308281	-0.104138	0.208424	-0.328298	0.425418	0.0983307	0.199612	-0.167747	0.205667	-0.138622	-0.0145196	0.098331	-0.263018
ENSG00000089123	ENSG00000089123	55617	TASP1	20	13246709	13619587	grey	grey	-0.0328205	0.141381	-0.350387	0.482492	-0.47628	0.0516452	-0.324063	0.254126	-0.0505805	0.0732158	0.236474	0.118596	0.440731
ENSG00000089127	ENSG00000089127	4938	OAS1	12	113344582	113369990	blue	blue	-0.421875	0.565517	-0.418809	0.354378	-0.457328	-0.013473	0.34117	-0.302095	-0.16097	-0.212958	0.401535	0.0757633	0.0177331
ENSG00000089154	ENSG00000089154	10985	GCN1L1	12	120565007	120632513	red	red	-0.246839	0.195437	-0.0945604	-0.156841	0.069065	0.476665	0.120141	-0.100574	0.134439	0.0839047	0.0843324	0.00911703	-0.347121
ENSG00000089159	ENSG00000089159	5829	PXN	12	120648250	120703574	black	black	-0.221822	0.0841875	0.301955	-0.385363	0.347675	-0.0249666	0.597932	-0.187115	-0.0679043	-0.150361	-0.205226	-0.203176	-0.457575
ENSG00000089163	ENSG00000089163	23409	SIRT4	12	120740119	120751052	grey	grey	-0.0407096	-0.00578747	0.214576	-0.123735	0.0440723	0.07843	0.232775	-0.289638	-0.0831693	-0.162596	-0.0929363	-0.0799358	-0.155733
ENSG00000089169	ENSG00000089169	22895	RPH3A	12	113008184	113336686	brown	brown	0.221984	-0.541669	0.710026	-0.586871	0.455184	-0.0752054	-0.0338226	-0.0293075	-0.198819	-0.11139	-0.469604	-0.162202	-0.315489
ENSG00000089177	ENSG00000089177	55614	KIF16B	20	16252749	16554078	grey	grey	-0.0881313	0.214476	-0.232962	0.273505	-0.256697	0.111194	-0.190344	0.015022	0.00253033	0.144366	0.316964	0.225188	0.125316
ENSG00000089199	ENSG00000089199	1114	CHGB	20	5892076	5906007	grey	grey	0.323396	-0.436869	0.218864	-0.21408	0.242342	0.00622738	-0.386584	0.390985	0.094157	0.186328	-0.247041	0.0609872	0.0633265
ENSG00000089220	ENSG00000089220	5037	PEBP1	12	118573663	118583389	turquoise	turquoise	0.725409	-0.609186	0.308693	-0.259748	0.321427	-0.0168054	-0.349085	-0.0731538	-0.0717644	0.0061809	-0.18612	0.252871	0.0861204
ENSG00000089225	ENSG00000089225	6910	TBX5	12	114791736	114846247	brown	brown	0.230345	-0.459102	0.662274	-0.629187	0.593667	-0.115892	0.0118454	-0.0806181	-0.212302	-0.0219223	-0.419582	-0.146717	-0.426947
ENSG00000089234	ENSG00000089234	8315	BRAP	12	112079950	112123790	grey	grey	0.16078	-0.207192	0.12223	-0.2171	0.234184	0.379381	0.109521	-0.00358914	-0.014643	-0.217761	0.00437476	0.21879	-0.0877912
ENSG00000089248	ENSG00000089248	10961	ERP29	12	112451120	112461255	greenyellow	greenyellow	-0.0483692	0.439387	-0.413747	0.177014	-0.184226	0.135768	-0.0704707	-0.210132	0.440276	0.403289	0.54201	0.413669	-0.145039
ENSG00000089250	ENSG00000089250	4842	NOS1	12	117645947	117889975	brown	brown	0.272185	-0.545443	0.74419	-0.602203	0.580085	-0.214516	-0.0819568	-0.0420296	-0.257203	-0.0609375	-0.497701	-0.201666	-0.369045
ENSG00000089280	ENSG00000089280	2521	FUS	16	31191431	31203127	blue	blue	-0.519574	0.459274	-0.341959	0.14855	-0.306407	0.196713	0.319734	0.0125784	0.0595168	-0.183624	0.27097	-0.0379552	-0.144479
ENSG00000089289	ENSG00000089289	3476	IGBP1	X	69353299	69386174	magenta	magenta	0.298188	-0.150209	-0.0832576	-0.0652804	0.142716	0.0374052	-0.0167614	-0.0911845	0.518554	-0.0802574	0.141911	0.389156	0.0826759
ENSG00000089327	ENSG00000089327	53827	FXYD5	19	35645633	35660786	blue	blue	-0.667404	0.560419	-0.0603639	-0.110626	-0.118251	0.0250586	0.710982	-0.29113	0.225559	-0.167461	0.119767	-0.204423	-0.484542
ENSG00000089335	ENSG00000089335	55900	ZNF302	19	35168544	35177302	yellow	yellow	-0.272487	0.521338	-0.602144	0.666411	-0.597066	0.0103198	0.0249716	-0.325153	0.13533	0.0499714	0.517318	0.257378	0.362492
ENSG00000089356	ENSG00000089356	5349	FXYD3	19	35606732	35615228	brown	brown	0.224366	-0.543527	0.772354	-0.650027	0.618622	-0.198878	0.00124622	-0.071563	-0.184592	-0.0933086	-0.566413	-0.300863	-0.409846
ENSG00000089472	ENSG00000089472	9843	HEPH	X	65382391	65488709	blue	blue	-0.359972	0.506033	-0.375902	0.365491	-0.420583	-0.265276	0.335648	-0.192403	0.00600866	0.0409262	0.162391	-0.171565	0.0590446
ENSG00000089486	ENSG00000089486	29965	CDIP1	16	4560676	4588829	grey	grey	0.0217738	0.14722	-0.107945	-0.0677664	0.0349655	0.27527	0.00684587	-0.0507614	0.158874	0.194329	0.318567	0.288516	-0.239565
ENSG00000089558	ENSG00000089558	23415	KCNH4	17	40308909	40333296	brown	brown	0.199907	-0.492845	0.570312	-0.605759	0.588497	-0.0165726	0.000160632	0.0473224	0.0178252	-0.074979	-0.373362	-0.0416401	-0.318157
ENSG00000089597	ENSG00000089597	23193	GANAB	11	62392298	62414104	grey	grey	0.096718	-0.11845	0.0260697	-0.0241704	0.0440808	-0.0294006	-0.204218	0.00857942	-0.0923294	0.255769	-0.235737	-0.160944	0.0337025
ENSG00000089639	ENSG00000089639	51291	GMIP	19	19740285	19754476	black	black	-0.166522	0.13198	-0.0218973	-0.119759	0.152601	0.14765	0.362975	-0.0824947	0.114296	-0.229624	0.0352856	-0.0106954	-0.178203
ENSG00000089682	ENSG00000089682	55285	RBM41	X	106307650	106362057	turquoise	turquoise	0.33812	-0.250136	0.174179	-0.0665513	0.178018	-0.121033	-0.0936661	-0.250295	-0.0620843	-0.0632708	-0.060469	0.0480076	0.0371699
ENSG00000089685	ENSG00000089685	332	BIRC5	17	76210267	76221717	grey	grey	-0.291463	0.137459	0.270971	-0.277375	0.156433	-0.0521993	0.247954	-0.33757	-0.0210483	-0.0166037	-0.0355038	-0.158978	-0.475871
ENSG00000089692	ENSG00000089692	3902	LAG3	12	6881678	6887621	grey	grey	-0.128185	-0.128035	0.35752	-0.40434	0.404209	-0.0296114	0.203315	-0.0667407	-0.0954326	-0.105877	-0.303667	-0.26662	-0.37646
ENSG00000089693	ENSG00000089693	8079	MLF2	12	6857170	6876641	turquoise	turquoise	0.540382	-0.448208	0.104862	-0.0141623	0.274315	0.0684609	-0.482656	0.366586	-0.0777729	0.202722	-0.0889963	0.245951	0.320681
ENSG00000089723	ENSG00000089723	78990	OTUB2	14	94492675	94515276	grey	grey	0.0584643	-0.14842	0.397841	-0.308984	0.216441	0.0108958	-0.032329	-0.00102537	0.00286017	0.109376	-0.163934	-0.0805201	-0.299489
ENSG00000089737	ENSG00000089737	57062	DDX24	14	94517266	94547591	grey	grey	0.130799	-0.0443943	-0.244356	0.228611	-0.175643	-0.0478797	-0.121357	0.17312	-0.074941	-0.0945898	0.155936	0.238104	0.352949
ENSG00000089775	ENSG00000089775	7597	ZBTB25	14	64915824	64971931	grey	grey	-0.163603	0.0128711	0.334386	-0.13729	0.126349	-0.0982316	-0.0343468	0.0296692	-0.200929	0.17782	-0.162827	-0.194425	-0.169578
ENSG00000089818	ENSG00000089818	25977	NECAP1	12	8234807	8250367	salmon	salmon	0.159308	-0.186219	-0.0962265	0.349592	-0.232527	-0.216317	-0.215167	0.477992	-0.29076	-0.177133	-0.0250135	-0.0246243	0.603017
ENSG00000089820	ENSG00000089820	393	ARHGAP4	X	153172821	153200452	grey	grey	-0.111656	-0.0941821	0.309994	-0.419263	0.372273	0.248387	0.420942	-0.0538514	0.0864995	-0.269011	-0.261966	-0.191248	-0.358475
ENSG00000089876	ENSG00000089876	55760	DHX32	10	127524906	127585005	grey	grey	0.0598508	-0.186551	0.410895	-0.24175	0.0974756	-0.166158	-0.0589507	-0.00390813	-0.0665521	0.111026	-0.326588	-0.265786	-0.197124
ENSG00000089902	ENSG00000089902	23186	RCOR1	14	103058998	103196913	yellow	yellow	-0.306107	0.420333	-0.392335	0.525561	-0.514498	-0.0474176	0.149532	0.305369	-0.0563384	-0.047561	0.250708	-0.0499462	0.347847
ENSG00000089916	ENSG00000089916	55668	GPATCH2L	14	76618259	76720685	grey	grey	-0.0290689	-0.062397	0.140026	-0.125375	0.105929	-0.130189	0.199568	0.0186588	-0.228019	-0.201794	-0.120787	-0.0985373	-0.057414
ENSG00000090006	ENSG00000090006	8425	LTBP4	19	41098789	41135725	grey	grey	0.000348377	-0.245221	0.308287	-0.287489	0.28392	0.143199	0.132088	-0.0711494	0.0612096	-0.251945	-0.15434	0.0100391	-0.163331
ENSG00000090013	ENSG00000090013	645	BLVRB	19	40953696	40971747	red	red	0.254716	-0.204602	0.171998	-0.285742	0.221955	0.513578	-0.174261	0.0710522	0.139972	0.0673864	0.0796292	0.312825	-0.197092
ENSG00000090020	ENSG00000090020	6548	SLC9A1	1	27425306	27493472	grey	grey	-0.152141	-0.0441145	0.318588	-0.361075	0.303855	-0.0393306	0.202673	0.00846797	-0.0288277	-0.013441	-0.182965	-0.135937	-0.360193
ENSG00000090054	ENSG00000090054	10558	SPTLC1	9	94794281	94877666	grey	grey	-0.00511089	0.233131	-0.328796	0.32846	-0.354612	0.219758	-0.186608	0.0662379	-0.149546	0.193514	0.229715	0.0219141	0.153114
ENSG00000090060	ENSG00000090060	10914	PAPOLA	14	96967770	97033448	blue	blue	-0.334685	0.622114	-0.556241	0.541252	-0.552421	0.0350359	-0.0126649	-0.0068797	0.0439559	0.30681	0.516022	0.191424	0.155137
ENSG00000090061	ENSG00000090061	8812	CCNK	14	99947506	100001381	green	green	0.293454	-0.530263	0.564828	-0.566371	0.612952	0.00542929	-0.0141454	0.13241	-0.154694	-0.179638	-0.377206	-0.0492769	-0.253824
ENSG00000090097	ENSG00000090097	57060	PCBP4	3	51991470	52002426	grey	grey	-0.0241301	-0.240623	0.299327	-0.426399	0.369194	0.207485	0.0982578	0.102224	0.150636	-0.0827218	-0.110673	0.123459	-0.276663
ENSG00000090104	ENSG00000090104	5996	RGS1	1	192544857	192549161	pink	pink	-0.202807	0.22965	-0.0569303	0.0870501	-0.186606	-0.162011	-0.0743807	0.427313	0.309144	0.240469	0.0783281	-0.0594287	-0.0266821
ENSG00000090263	ENSG00000090263	51650	MRPS33	7	140705854	140715028	turquoise	turquoise	0.420501	-0.132791	-0.0547942	0.0499847	0.141397	-0.00116862	-0.232024	-0.0198507	0.245042	0.183853	0.304074	0.504354	0.153384
ENSG00000090266	ENSG00000090266	4708	NDUFB2	7	140390577	140422590	grey	grey	-0.115025	0.162576	-0.109459	0.0629153	-0.110974	0.236687	-0.149557	0.240639	0.11114	0.0716259	0.512867	0.514328	-0.0039944
ENSG00000090316	ENSG00000090316	101928676	MAEA	4	1283639	1333935	red	red	-0.0865685	0.370665	-0.636704	0.452103	-0.488932	0.449803	-0.134852	-0.0457534	0.372512	0.201618	0.462461	0.341401	0.271964
ENSG00000090339	ENSG00000090339	3383	ICAM1	19	10381511	10397291	black	black	-0.39122	0.23547	0.0613447	-0.116783	0.0513613	0.0445948	0.500217	0.0987487	0.0157756	-0.276198	0.0786955	-0.0684267	-0.227446
ENSG00000090372	ENSG00000090372	29888	STRN4	19	47222764	47250251	grey	grey	-0.0827892	-0.213152	0.483349	-0.427729	0.346678	0.0532555	0.170069	0.0801549	-0.156486	-0.0972691	-0.247948	-0.0842727	-0.330163
ENSG00000090376	ENSG00000090376	11213	IRAK3	12	66582659	66648402	grey	grey	0.00200777	-0.159427	0.264134	-0.220001	0.194225	0.0777342	0.250999	0.0483688	-0.259711	-0.225179	-0.306398	-0.282093	-0.116566
ENSG00000090382	ENSG00000090382	4069	LYZ	12	69742121	69748014	blue	blue	-0.594007	0.825879	-0.527503	0.446408	-0.558151	-0.0144175	0.275701	0.0286363	0.207823	0.164768	0.476437	-0.00477299	-0.0526303
ENSG00000090402	ENSG00000090402	6476	SI	3	164696686	164796283	grey	grey	0.0151623	-0.208762	0.284084	-0.364389	0.266049	-0.072916	0.018125	-0.0455762	0.00873022	-0.129217	-0.196595	-0.133974	-0.318444
ENSG00000090432	ENSG00000090432	79594	MUL1	1	20825943	20834654	grey	grey	-0.0583616	-0.115596	0.216536	-0.215001	0.202208	0.286521	-0.0487047	0.19106	-0.12692	0.129604	-0.21572	-0.189264	-0.155145
ENSG00000090447	ENSG00000090447	7023	TFAP4	16	4307187	4323076	brown	brown	0.218975	-0.571936	0.699038	-0.592848	0.768561	-0.107724	-0.0280143	-0.0278416	-0.0196832	-0.108447	-0.551161	-0.261515	-0.286236
ENSG00000090487	ENSG00000090487	51324	SPG21	15	65255362	65282648	tan	tan	0.243021	0.14156	-0.327002	0.271478	-0.214955	-0.0117667	-0.113601	-0.107887	0.065479	0.159185	0.347706	0.345068	0.193042
ENSG00000090512	ENSG00000090512	26998	FETUB	3	186353758	186370930	grey	grey	-0.212085	-0.0564289	0.376206	-0.247443	0.203463	-0.0737349	0.231134	-0.110266	-0.0964165	-0.148101	-0.228023	-0.207107	-0.235174
ENSG00000090530	ENSG00000090530	55214	LEPREL1	3	189674517	189840226	grey	grey	-0.133939	0.0753109	-0.205405	0.224188	-0.196079	0.214707	-0.107593	0.285673	-0.0536945	-0.122146	0.221144	0.170938	0.254262
ENSG00000090534	ENSG00000090534	7066	THPO	3	184089723	184095932	brown	brown	0.171048	-0.304222	0.495364	-0.393198	0.332212	-0.268481	0.0354867	-0.158911	-0.337552	-0.0133716	-0.267631	-0.114827	-0.288773
ENSG00000090539	ENSG00000090539	8646	CHRD	3	184097861	184108524	grey	grey	0.0175586	-0.138633	0.315564	-0.360548	0.455766	0.150013	0.0470887	-0.0638199	-0.152639	0.0590821	-0.0249902	0.107124	-0.320726
ENSG00000090565	ENSG00000090565	9727	RAB11FIP3	16	475619	573011	turquoise	turquoise	0.65611	-0.608736	0.287274	-0.386865	0.419298	0.331388	-0.181813	0.00160641	-0.0679904	-0.0702751	-0.274588	0.195226	0.0186455
ENSG00000090612	ENSG00000090612	10795	ZNF268	12	133707570	133783698	yellow	yellow	0.0879745	0.291336	-0.577846	0.597748	-0.457399	-0.189069	-0.155763	-0.14288	0.0142955	0.180486	0.391981	0.240143	0.444111
ENSG00000090615	ENSG00000090615	2802	GOLGA3	12	133345495	133405444	grey	grey	-0.361775	0.386811	-0.323998	0.144017	-0.229354	0.358838	0.0517269	-0.0798882	0.115097	0.11415	0.184663	0.0026942	-0.0983927
ENSG00000090659	ENSG00000090659	30835	CD209	19	7804879	7812464	black	black	-0.268306	0.248539	0.209632	-0.20362	0.040561	-0.150742	0.245922	-0.0636924	0.0316318	0.185958	-0.144982	-0.297748	-0.410837
ENSG00000090661	ENSG00000090661	79603	CERS4	19	8271620	8327305	red	red	0.0314226	0.105674	-0.0499602	-0.112278	-0.0230771	0.4477	-0.0718195	-0.163921	0.0439	0.161358	0.151435	0.148459	-0.274472
ENSG00000090674	ENSG00000090674	57192	MCOLN1	19	7587512	7598895	grey	grey	-0.171121	0.200589	-0.104738	0.0344694	-0.0504723	0.205689	-0.0651259	0.137448	0.0642129	0.215707	0.177246	0.0442877	-0.0992999
ENSG00000090686	ENSG00000090686	84196	USP48	1	22004791	22110099	blue	blue	-0.26364	0.516672	-0.448255	0.454423	-0.480236	-0.0110236	0.0938563	-0.284593	0.0628525	0.231107	0.247419	-0.0506886	0.127333
ENSG00000090776	ENSG00000090776	1947	EFNB1	X	68048840	68061990	grey	grey	-0.0959171	-0.228945	0.368764	-0.413588	0.462854	0.143441	0.37025	-0.12248	-0.171654	-0.425177	-0.271266	-0.156767	-0.280599
ENSG00000090857	ENSG00000090857	55066	PDPR	16	70147529	70195203	brown	brown	0.348609	-0.496573	0.563555	-0.423942	0.394677	-0.304221	-0.087475	-0.085801	-0.287129	-0.0117336	-0.563573	-0.326655	-0.205601
ENSG00000090861	ENSG00000090861	16	AARS	16	70286198	70323446	grey	grey	0.0502244	0.0163955	0.0168153	-0.25193	0.138758	0.350662	0.121825	-0.16649	-0.0393616	0.0371037	0.0227973	0.123126	-0.313145
ENSG00000090863	ENSG00000090863	2734	GLG1	16	74485856	74641012	grey	grey	0.213299	0.0400728	-0.168681	0.0387998	-0.0496464	-0.139566	0.134717	-0.347851	-0.273601	-0.109794	0.172952	0.16474	0.0267765
ENSG00000090889	ENSG00000090889	24137	KIF4A	X	69509879	69640682	grey	grey	-0.305717	0.181593	0.16312	-0.128188	0.0331244	-0.290957	0.140908	0.0159308	0.111597	0.0538599	-0.0734867	-0.207759	-0.265007
ENSG00000090920	ENSG00000090920	8857	FCGBP	19	40353963	40440533	grey	grey	-0.014645	-0.0192368	0.136172	-0.15834	0.256437	-0.0973003	0.0539344	-0.296848	0.0409595	0.284222	-0.212948	-0.163303	-0.202592
ENSG00000090932	ENSG00000090932	10683	DLL3	19	39989535	39999121	grey	grey	0.106926	-0.25279	0.44888	-0.355785	0.373031	-0.0816708	-0.0597942	-0.0678792	-0.0783761	0.128756	-0.23458	-0.0539724	-0.267071
ENSG00000090989	ENSG00000090989	55763	EXOC1	4	56719782	56771200	blue	blue	-0.345157	0.653106	-0.658621	0.610838	-0.543184	0.112626	0.0985069	-0.178207	0.0345611	0.080347	0.650202	0.268716	0.210319
ENSG00000091010	ENSG00000091010	5459	POU4F3	5	145718587	145720083	grey	grey	-0.266297	0.12555	0.0509505	-0.186911	0.17418	0.12636	0.260219	-0.0406298	0.00192193	-0.0435378	-0.00529663	-0.0745384	-0.296069
ENSG00000091039	ENSG00000091039	114882	OSBPL8	12	76745577	76953589	turquoise	turquoise	0.299378	-0.109642	-0.167545	0.341255	-0.172075	-0.330768	-0.0991716	0.0726775	-0.188449	-0.0816339	-0.0425669	0.00791484	0.555181
ENSG00000091073	ENSG00000091073	113878	DTX2	7	76090993	76135312	brown	brown	0.089306	-0.362147	0.545001	-0.565842	0.455292	0.0874973	0.0725153	0.0290587	-0.123769	-0.0947398	-0.349697	-0.149728	-0.426608
ENSG00000091127	ENSG00000091127	54517	PUS7	7	105080108	105162714	grey	grey	-0.224727	0.282887	-0.245123	0.357246	-0.390886	-0.0290484	-0.103308	0.305838	0.177673	0.184919	0.126339	-0.0489321	0.198251
ENSG00000091128	ENSG00000091128	22798	LAMB4	7	107663993	107770801	grey	grey	0.303136	-0.432277	0.47882	-0.393943	0.526533	-0.178171	-0.0662955	-0.142645	-0.105036	0.021185	-0.296242	-0.0029528	-0.163676
ENSG00000091129	ENSG00000091129	4897	NRCAM	7	107788068	108097161	purple	purple	-0.119677	0.246244	-0.112051	0.0480049	-0.0679138	0.0777912	-0.23012	-0.00473467	0.260292	0.578565	0.130922	0.079208	-0.189285
ENSG00000091136	ENSG00000091136	3912	LAMB1	7	107564244	107643700	purple	purple	0.0807479	0.152625	-0.173422	0.179253	-0.183944	-0.0936978	-0.421082	0.0497312	0.416908	0.604939	0.161864	0.118102	0.0351971
ENSG00000091137	ENSG00000091137	5172	SLC26A4	7	107301080	107358254	turquoise	turquoise	0.388733	-0.368348	0.0232512	0.0354258	0.0958019	-0.097339	-0.353305	0.161733	-0.094555	0.02222	-0.146778	0.0867472	0.283933
ENSG00000091138	ENSG00000091138	1811	SLC26A3	7	107405912	107443670	turquoise	turquoise	0.328828	-0.428745	0.291543	-0.148782	0.303726	-0.11799	-0.208612	0.114519	-0.0312781	-0.107806	-0.18201	0.0605357	0.144415
ENSG00000091140	ENSG00000091140	1738	DLD	7	107531415	107572175	turquoise	turquoise	0.500452	-0.126528	-0.334578	0.503041	-0.226281	-0.222272	-0.387641	0.0684852	-0.0622403	0.184811	0.114362	0.171354	0.652547
ENSG00000091157	ENSG00000091157	23335	WDR7	18	54318574	54698828	grey	grey	0.0686809	0.103086	-0.204447	0.227121	-0.155098	-0.0504936	0.116344	-0.176043	-0.31746	-0.0446405	0.0689575	0.0232788	0.212995
ENSG00000091164	ENSG00000091164	9352	TXNL1	18	54264439	54318831	yellow	yellow	-0.155164	0.49777	-0.587009	0.613143	-0.474765	-0.0230745	-0.0580878	0.110539	0.315153	0.170633	0.635129	0.390604	0.342283
ENSG00000091181	ENSG00000091181	3568	IL5RA	3	3111233	3168297	brown	brown	0.0883479	-0.448032	0.701086	-0.591574	0.579221	-0.0865278	0.0418485	-0.03998	-0.241512	-0.158767	-0.431368	-0.210471	-0.389825
ENSG00000091262	ENSG00000091262	101930322	ABCC6	16	16242785	16317379	turquoise	turquoise	0.859768	-0.731985	0.362838	-0.366985	0.447311	-0.0733702	-0.308504	-0.0883586	-0.187075	0.00337037	-0.469016	0.0109256	0.0851334
ENSG00000091317	ENSG00000091317	54918	CMTM6	3	32522804	32544900	grey	grey	-0.471114	0.69918	-0.587566	0.504945	-0.478537	-0.144735	0.180058	-0.1662	0.0783407	0.115199	0.538344	0.059959	0.0599416
ENSG00000091409	ENSG00000091409	3655	ITGA6	2	173292082	173371181	grey	grey	-0.0667442	0.344064	-0.281267	0.273921	-0.248313	-0.125544	0.0631282	0.0704447	-0.153666	0.229561	0.165278	-0.091665	0.0517241
ENSG00000091428	ENSG00000091428	11069	RAPGEF4	2	173600002	173917621	black	black	-0.355507	0.37123	-0.320733	0.255565	-0.260871	-0.0438567	0.724813	-0.340907	-0.110893	-0.516042	0.186285	-0.0567814	0.124037
ENSG00000091436	ENSG00000091436	51776	MLTK	2	173940163	174132738	grey	grey	-0.16213	-0.0241771	0.124518	-0.219447	0.247629	0.23494	0.167641	-0.0714008	0.188353	-0.14948	-0.00709438	0.0304497	-0.221217
ENSG00000091482	ENSG00000091482	23676	SMPX	X	21724090	21776281	brown	brown	0.183171	-0.414633	0.650224	-0.493154	0.450073	-0.264606	-0.0632658	0.0102557	-0.210985	-0.0557138	-0.357437	-0.115324	-0.301754
ENSG00000091483	ENSG00000091483	2271	FH	1	241660903	241683061	turquoise	turquoise	0.484146	-0.369907	0.132039	-0.0271665	0.186286	0.0481417	-0.22827	0.031526	0.0130177	0.0240813	-0.0155949	0.230189	0.185983
ENSG00000091490	ENSG00000091490	23231	SEL1L3	4	25749055	25865382	blue	blue	-0.279218	0.529904	-0.37975	0.272672	-0.326593	0.0603938	-0.149935	-0.0412747	0.348843	0.679386	0.179748	-0.108282	-0.144463
ENSG00000091513	ENSG00000091513	7018	TF	3	133464800	133497850	grey	grey	0.1232	-0.400521	0.457345	-0.421979	0.475795	0.0510921	0.125915	0.0557908	0.0913327	-0.304192	-0.327115	-0.0499277	-0.144811
ENSG00000091527	ENSG00000091527	55573	CDV3	3	133292574	133309105	blue	blue	-0.361963	0.43445	-0.517836	0.540455	-0.55866	-0.0142886	-0.0438773	0.47727	-0.0347955	-0.024589	0.422888	0.100648	0.369072
ENSG00000091536	ENSG00000091536	51168	MYO15A	17	18012020	18083116	brown	brown	0.203097	-0.498599	0.700145	-0.567205	0.558987	-0.153188	0.0164927	-0.110672	-0.250353	-0.121934	-0.445631	-0.201346	-0.340617
ENSG00000091583	ENSG00000091583	350	APOH	17	64208151	64252643	turquoise	turquoise	0.798144	-0.807203	0.409503	-0.350156	0.489747	-0.144564	-0.307062	0.116347	-0.140216	-0.178751	-0.460456	0.029894	0.18378
ENSG00000091592	ENSG00000091592	22861	NLRP1	17	5402747	5522744	grey	grey	-0.0899215	0.0144206	-0.0458629	-0.084969	0.0213577	0.22531	-0.0958222	0.104831	0.216319	-0.063495	0.185246	0.251242	-0.155036
ENSG00000091622	ENSG00000091622	83394	PITPNM3	17	6354584	6459814	grey	grey	-0.138545	-0.109724	0.483051	-0.430117	0.250505	0.0239171	0.192627	-0.21756	-0.216618	-0.0967977	-0.197856	-0.165656	-0.473162
ENSG00000091640	ENSG00000091640	9552	SPAG7	17	4862521	4871167	magenta	magenta	-0.0873065	0.0479829	-0.0611516	-0.0721658	0.124172	0.329919	-0.0367504	0.0102463	0.461214	-0.00879115	0.290017	0.379711	-0.109486
ENSG00000091651	ENSG00000091651	23594	ORC6	16	46723555	46732306	grey	grey	-0.125075	0.0238492	0.159637	-0.234559	0.131386	-0.0952346	0.124123	-0.267867	0.132156	-0.039332	-0.0436663	-0.0826071	-0.318996
ENSG00000091656	ENSG00000091656	79776	ZFHX4	8	77593454	77779521	brown	brown	0.254382	-0.502892	0.687643	-0.593197	0.518538	-0.232034	-0.0764277	-0.0636146	-0.0327228	-0.0214383	-0.437544	-0.133103	-0.361677
ENSG00000091664	ENSG00000091664	57084	SLC17A6	11	22359643	22401049	grey	grey	0.00813417	-0.306558	0.487746	-0.33345	0.275421	-0.153172	-0.0304008	0.0424258	-0.176362	-0.144312	-0.384464	-0.274839	-0.180939
ENSG00000091704	ENSG00000091704	1357	CPA1	7	130020180	130027955	grey	grey	0.189527	-0.255823	0.335167	-0.434093	0.366298	0.254476	0.0581503	-0.113867	0.0200313	0.0377654	-0.149375	0.0907443	-0.370152
ENSG00000091831	ENSG00000091831	2099	ESR1	6	151977826	152450754	grey	grey	0.33305	-0.332972	0.242009	-0.308141	0.340333	-0.0873044	0.0969275	-0.147012	-0.069261	-0.25056	-0.285467	-0.0477235	-0.0939307
ENSG00000091844	ENSG00000091844	26575	RGS17	6	153325594	153452384	grey	grey	0.0557919	-0.314415	0.496951	-0.305457	0.317011	-0.298939	0.0644263	-0.059358	-0.133355	-0.085325	-0.372712	-0.213652	-0.134764
ENSG00000091879	ENSG00000091879	285	ANGPT2	8	6357172	6420930	grey	grey	0.0319678	-0.0874876	0.158119	-0.219506	0.21557	0.074408	0.184596	-0.0827254	-0.0180514	-0.154784	0.00571946	0.070159	-0.16928
ENSG00000091947	ENSG00000091947	84336	TMEM101	17	42088556	42101314	grey	grey	-0.0282646	-0.236424	0.318106	-0.218531	0.179263	-0.106787	0.0540724	-0.000184238	-0.026791	-0.240252	-0.248123	-0.159415	-0.053248
ENSG00000091972	ENSG00000091972	4345	CD200	3	112051194	112081659	grey	grey	-0.100294	-0.0343947	0.0638982	0.0512834	-0.137656	-0.125314	-0.0733325	0.0728059	-0.291879	-0.248699	-0.00952847	-0.0870587	0.0396452
ENSG00000092009	ENSG00000092009	1215	CMA1	14	24974559	24977471	grey	grey	0.125162	-0.26078	0.283925	-0.265485	0.37962	-0.0272631	0.0959448	-0.15279	0.0798819	-0.136078	-0.201376	-0.0400901	-0.130147
ENSG00000092010	ENSG00000092010	5720	PSME1	14	24605367	24608176	blue	blue	-0.544668	0.775388	-0.575782	0.446863	-0.503037	0.171214	0.234154	-0.183913	0.171059	0.123516	0.612591	0.231023	-0.0378369
ENSG00000092020	ENSG00000092020	55012	PPP2R3C	14	35554673	35591723	yellow	yellow	-0.143604	0.467135	-0.585135	0.655093	-0.562034	-0.100569	0.0514964	0.0161895	0.0901414	-0.0282209	0.538805	0.277494	0.454159
ENSG00000092036	ENSG00000092036	100616424	HAUS4	14	23415437	23426370	turquoise	turquoise	0.292419	-0.336953	0.174324	-0.198279	0.265105	0.179088	0.0948764	-0.00156883	0.0953706	-0.319296	-0.00285868	0.336377	0.071221
ENSG00000092054	ENSG00000092054	4625	MYH7	14	23881947	23904927	grey	grey	0.0781104	-0.251621	0.42372	-0.444724	0.418861	0.290315	0.0586236	-0.133291	0.0361116	-0.0969797	-0.169044	0.0738178	-0.356728
ENSG00000092067	ENSG00000092067	1053	CEBPE	14	23586513	23588825	green	green	0.169089	-0.376097	0.465947	-0.540423	0.623799	0.12361	0.264907	-0.168274	-0.109925	-0.250248	-0.268643	0.0240438	-0.316947
ENSG00000092068	ENSG00000092068	23428	SLC7A8	14	23594504	23652883	turquoise	turquoise	0.444327	-0.439336	0.310888	-0.244424	0.272628	-0.0405796	-0.264446	-0.055947	-0.193177	-0.0915431	-0.233223	-0.0406905	-0.0242527
ENSG00000092094	ENSG00000092094	55644	OSGEP	14	20914570	20923264	blue	blue	-0.272763	0.379753	-0.322627	0.0448042	-0.249113	0.659552	0.10514	-0.0459164	0.325314	0.0549273	0.364398	0.236504	-0.231221
ENSG00000092096	ENSG00000092096	51310	SLC22A17	14	23815515	23822121	grey	grey	0.0180188	-0.105435	0.209577	-0.198113	0.203035	-0.0925139	0.173377	-0.134136	-0.102784	-0.0868706	-0.115052	-0.0342687	-0.117161
ENSG00000092098	ENSG00000092098	55072	RNF31	14	24615892	24629870	grey	grey	-0.30616	0.295397	-0.224144	0.160117	-0.212781	0.424976	0.209591	-0.164472	0.129393	-0.0342374	0.0853181	-0.0610577	-0.0295632
ENSG00000092108	ENSG00000092108	23256	SCFD1	14	31091318	31205018	yellow	yellow	-0.0657919	0.360412	-0.623864	0.677019	-0.465977	-0.0381464	-0.179083	0.0941783	0.136271	0.0393737	0.669011	0.4735	0.5101
ENSG00000092200	ENSG00000092200	57096	RPGRIP1	14	21756098	21819460	brown	brown	0.103784	-0.398331	0.656643	-0.580544	0.418459	-0.00483174	0.130126	-0.176717	-0.139816	-0.114127	-0.446566	-0.213558	-0.414933
ENSG00000092201	ENSG00000092201	11198	SUPT16H	14	21819631	21852425	grey	grey	-0.0978246	0.23444	-0.398459	0.282133	-0.280017	0.415845	-0.211887	-0.00568275	0.150532	0.2229	0.132101	0.00731516	0.0885229
ENSG00000092203	ENSG00000092203	9878	TOX4	14	21944756	21967319	grey	grey	0.169851	-0.190994	-0.030569	-0.0394459	0.273686	0.0254591	-0.0269869	0.180682	-0.0101623	-0.180216	0.0569822	0.190618	0.16961
ENSG00000092208	ENSG00000092208	8487	GEMIN2	14	39583427	39606177	blue	blue	-0.401241	0.536547	-0.370905	0.404892	-0.503138	0.026428	0.0111976	-0.134183	0.165737	0.288079	0.238598	-0.170881	-0.024122
ENSG00000092295	ENSG00000092295	7051	TGM1	14	24718320	24733638	grey	grey	-0.00759638	-0.271287	0.452263	-0.481533	0.488041	0.130805	0.14746	0.151113	-0.0457123	-0.154265	-0.204156	-0.0202024	-0.333886
ENSG00000092330	ENSG00000092330	26277	TINF2	14	24708849	24711880	grey	grey	-0.319722	0.324605	-0.208405	0.0531656	0.006935	0.241036	0.240842	0.124631	0.101349	-0.174967	0.382684	0.219424	-0.121922
ENSG00000092345	ENSG00000092345	1618	DAZL	3	16628299	16711813	brown	brown	-0.00922937	-0.320881	0.607512	-0.479936	0.463603	-0.134664	0.00369981	0.0183725	-0.109327	0.0232003	-0.4537	-0.326276	-0.363666
ENSG00000092377	ENSG00000092377	90665	TBL1Y	Y	6778727	6959724	grey	grey	0.208436	-0.401324	0.490007	-0.530995	0.547394	0.00832856	0.12273	-0.17825	-0.0648685	-0.130444	-0.244263	0.00874919	-0.337284
ENSG00000092421	ENSG00000092421	57556	SEMA6A	5	115779312	115910630	green	green	0.221024	-0.48066	0.565812	-0.583272	0.74613	-0.0657606	0.0950477	0.0397308	-0.0664786	-0.12319	-0.419158	-0.124871	-0.30024
ENSG00000092445	ENSG00000092445	7301	TYRO3	15	41849873	41871536	grey	grey	0.119965	-0.308374	0.249364	-0.16057	0.242085	0.0374677	-0.00580147	0.0389299	-0.409384	-0.342922	-0.11171	0.0163523	0.0685535
ENSG00000092470	ENSG00000092470	79968	WDR76	15	44119161	44160617	magenta	magenta	-0.20183	0.137262	-0.0464156	-0.116391	0.138626	0.342573	0.109583	-0.0373179	0.365871	-0.00847184	0.104708	0.12424	-0.222737
ENSG00000092531	ENSG00000092531	8773	SNAP23	15	42783431	42837547	yellow	yellow	-0.0504137	0.386048	-0.640367	0.732819	-0.566077	-0.0638932	-0.0537474	-0.0469691	0.0895911	0.0766434	0.376934	0.138207	0.62089
ENSG00000092621	ENSG00000092621	26227	PHGDH	1	120202421	120286838	turquoise	turquoise	0.540067	-0.375296	0.200524	-0.326769	0.322162	0.205032	-0.29608	-0.0498693	0.0910698	0.23057	-0.0884347	0.242046	-0.166003
ENSG00000092758	ENSG00000092758	1299	COL9A3	20	61447596	61472511	grey	grey	0.084326	-0.0850811	0.0439942	-0.135755	0.250007	0.0736618	-0.0875481	-0.13092	0.229576	0.219381	-0.0263141	0.11864	-0.124421
ENSG00000092820	ENSG00000092820	7430	EZR	6	159186773	159240444	turquoise	turquoise	0.281839	-0.191745	-0.148241	0.135888	0.0388191	0.25267	-0.487013	0.345208	0.080382	0.261047	-0.035015	0.0239156	0.247292
ENSG00000092841	ENSG00000092841	4637	MYL6	12	56551945	56557280	grey	grey	0.164306	-0.265174	0.112006	-0.2976	0.440272	0.248051	0.100525	0.028909	0.299544	-0.177197	-0.0350246	0.246092	-0.0575062
ENSG00000092847	ENSG00000092847	26523	AGO1	1	36335409	36395211	turquoise	turquoise	0.214735	-0.185022	0.0337151	-0.00377178	0.046462	-0.231124	0.111635	-0.0509141	-0.146803	-0.229729	-0.257255	-0.133175	0.179513
ENSG00000092964	ENSG00000092964	1808	DPYSL2	8	26371791	26515694	yellow	yellow	-0.227056	0.314062	-0.443152	0.509832	-0.423717	-0.0668325	0.00197254	0.0479789	0.0760668	-0.0750411	0.108998	-0.168406	0.403533
ENSG00000092969	ENSG00000092969	7042	TGFB2	1	218519577	218617961	grey	grey	0.0376535	-0.283959	0.556562	-0.433204	0.347929	-0.159954	0.114665	-0.0894546	-0.198494	-0.210787	-0.371937	-0.274959	-0.336244
ENSG00000092978	ENSG00000092978	55105	GPATCH2	1	217600334	217804424	grey	grey	-0.0763416	-0.0501959	0.27442	-0.172777	0.0102787	3.64073e-05	-0.124696	0.166758	-0.09704	0.107872	-0.0397608	-0.00787297	-0.215021
ENSG00000093000	ENSG00000093000	10762	NUP50	22	45559722	45583896	grey	grey	-0.120037	0.354193	-0.456418	0.446017	-0.342053	-0.0683005	-0.0148605	0.104909	0.0640791	0.130241	0.301398	0.129042	0.328577
ENSG00000093009	ENSG00000093009	8318	CDC45	22	19466982	19508135	brown	brown	0.00288613	-0.255434	0.573066	-0.494172	0.441315	-0.0842087	0.0945721	-0.0199425	-0.0860651	0.040384	-0.447538	-0.359082	-0.420337
ENSG00000093010	ENSG00000093010	1312	COMT	22	19929130	19957498	blue	blue	-0.417248	0.557658	-0.458765	0.320129	-0.335955	0.255645	0.0540226	-0.107496	0.232884	0.147633	0.624941	0.407874	-0.0517285
ENSG00000093072	ENSG00000093072	51816	CECR1	22	17660194	17702879	blue	blue	-0.510317	0.651039	-0.389056	0.293048	-0.377624	0.101283	0.304042	-0.0942398	0.0667928	0.187149	0.283243	-0.108655	-0.105507
ENSG00000093100	ENSG00000093100	NA	XXbac-B461K10.4	22	18270418	18294263	grey	grey	-0.152201	0.251116	-0.346117	0.232041	-0.256326	0.480683	-0.0422274	-0.0288515	0.0410539	0.154228	0.220395	0.149241	0.0927725
ENSG00000093134	ENSG00000093134	NA	VNN3	6	133043926	133055904	grey	grey	0.207447	-0.377464	0.445419	-0.400064	0.517631	-0.198655	-0.0146234	-0.0185712	0.0122362	-0.0915476	-0.23353	0.0212122	-0.186885
ENSG00000093144	ENSG00000093144	55862	ECHDC1	6	127609855	127664754	turquoise	turquoise	0.506439	-0.252711	-0.182641	0.201901	0.0329503	-0.124407	-0.252146	0.0594306	0.0760201	-0.0614471	0.124409	0.306301	0.438994
ENSG00000093167	ENSG00000093167	9209	LRRFIP2	3	37094117	37225180	grey	grey	0.223968	-0.21611	-0.159916	0.119737	0.0716132	0.201863	-0.144478	0.238274	-0.103805	-0.0887429	-0.0223173	0.133052	0.354685
ENSG00000093217	ENSG00000093217	9942	XYLB	3	38388251	38462839	turquoise	turquoise	0.606188	-0.510933	0.264427	-0.222828	0.216705	-0.0743508	-0.34779	0.0052877	-0.0776569	-0.00706456	-0.244471	0.0799333	0.0582416
ENSG00000094631	ENSG00000094631	10013	HDAC6	X	48659784	48683392	turquoise	turquoise	0.856903	-0.770043	0.382724	-0.434853	0.516515	0.0440861	-0.274786	-0.0579851	-0.115381	-0.0882678	-0.412165	0.145563	0.0587296
ENSG00000094755	ENSG00000094755	2568	GABRP	5	170190354	170241051	brown	brown	0.0407211	-0.286641	0.512276	-0.484091	0.388636	-0.0775883	-0.00870918	0.0307095	0.135817	0.0454805	-0.412553	-0.260341	-0.358312
ENSG00000094796	ENSG00000094796	3881	KRT31	17	39549976	39553844	grey	grey	0.313184	-0.456533	0.42946	-0.438077	0.518475	0.0621425	-0.0294715	-0.0652586	-0.0548009	-0.132019	-0.239511	0.0693313	-0.160497
ENSG00000094804	ENSG00000094804	990	CDC6	17	38443885	38459171	grey	grey	-0.368256	0.300544	0.123601	-0.165902	-0.108198	-0.0296936	0.190542	-0.0476095	0.0944219	0.149436	0.117749	-0.0441309	-0.446142
ENSG00000094880	ENSG00000094880	8697	CDC23	5	137523339	137549032	yellow	yellow	-0.0177593	0.405233	-0.614511	0.600494	-0.488432	-0.00610091	-0.0515726	-0.21578	0.0177217	0.080489	0.549517	0.35015	0.388077
ENSG00000094914	ENSG00000094914	8086	AAAS	12	53701240	53718648	green	green	0.247042	-0.445073	0.505572	-0.521629	0.613048	-0.0260473	0.000515596	-0.0553159	-0.0606137	0.0104854	-0.429271	-0.178114	-0.27601
ENSG00000094916	ENSG00000094916	23468	CBX5	12	54624724	54673886	blue	blue	-0.37157	0.548228	-0.363216	0.246787	-0.262409	0.0953582	0.109933	-0.243026	0.281685	0.170586	0.521541	0.222054	-0.136118
ENSG00000094963	ENSG00000094963	2327	FMO2	1	171154347	171181822	grey	grey	-0.0338343	0.0393141	0.11776	-0.0725778	0.031249	-0.362517	0.235475	-0.23673	-0.0941665	-0.124166	-0.0690644	-0.142855	-0.118074
ENSG00000094975	ENSG00000094975	51430	SUCO	1	172501489	172580971	yellow	yellow	-0.197254	0.299591	-0.440789	0.542229	-0.52191	0.0543397	-0.311293	0.324994	-0.151574	0.113147	0.248122	-0.0045578	0.409722
ENSG00000095002	ENSG00000095002	4436	MSH2	2	47630108	47789450	blue	blue	-0.282103	0.515537	-0.489302	0.485834	-0.582334	0.0333562	-0.048189	0.00482344	0.120487	0.1969	0.354773	-0.021266	0.11997
ENSG00000095015	ENSG00000095015	4214	MAP3K1	5	56111401	56191979	grey	grey	-0.207998	0.397682	-0.328991	0.18203	-0.160177	0.124174	-0.0318637	-0.118432	0.203521	0.280652	0.216973	0.0264608	-0.117397
ENSG00000095059	ENSG00000095059	1725	DHPS	19	12786531	12792716	red	red	0.098084	-0.09726	-0.00915497	-0.120407	0.0974388	0.495079	0.0628491	0.0444402	0.0750371	-0.187614	0.0875652	0.269288	-0.0106895
ENSG00000095066	ENSG00000095066	29911	HOOK2	19	12873817	12983554	turquoise	turquoise	0.526972	-0.371184	0.225264	-0.288447	0.35185	0.236573	-0.278609	-0.0630459	0.0680536	0.386965	-0.165706	0.176271	-0.122356
ENSG00000095139	ENSG00000095139	372	ARCN1	11	118443105	118473748	grey	grey	0.106306	0.0457972	-0.410981	0.486192	-0.283592	0.184389	-0.300282	0.331021	0.0133369	0.0392286	0.296917	0.285134	0.562723
ENSG00000095203	ENSG00000095203	54566	EPB41L4B	9	111934255	112083244	turquoise	turquoise	0.129413	-0.0733809	0.197425	-0.121466	0.0997722	-0.174012	-0.193426	-0.113548	0.1207	0.567986	-0.295119	-0.199346	-0.17072
ENSG00000095209	ENSG00000095209	55151	TMEM38B	9	108456825	108538893	turquoise	turquoise	0.350998	-0.164382	-0.200516	0.382136	-0.138248	-0.130613	-0.499379	0.202269	0.0202276	0.251869	-0.0147694	0.097184	0.523684
ENSG00000095261	ENSG00000095261	5711	PSMD5	9	123577774	123605262	grey	grey	-0.104359	0.289191	-0.447998	0.410637	-0.297633	0.101535	-0.132388	0.224092	0.207346	0.0451885	0.436527	0.284448	0.261305
ENSG00000095303	ENSG00000095303	5742	PTGS1	9	125132824	125157982	black	black	-0.160961	0.0886898	0.0737766	-0.149245	0.117352	-0.247641	0.537527	-0.266314	-0.0297637	-0.240994	-0.121229	-0.195229	-0.190546
ENSG00000095319	ENSG00000095319	23511	NUP188	9	131709978	131769375	grey	grey	-0.259268	0.00288152	0.306954	-0.379646	0.229476	0.180281	0.374377	-1.30084e-05	-0.00750363	-0.149526	-0.0989952	-0.0825917	-0.426401
ENSG00000095321	ENSG00000095321	1384	CRAT	9	131857089	131873468	turquoise	turquoise	0.561547	-0.543591	0.395539	-0.42151	0.393521	0.0533461	-0.229991	0.111738	-0.162686	0.0943885	-0.355055	0.0140731	-0.0776613
ENSG00000095380	ENSG00000095380	54187	NANS	9	100819021	100845357	blue	blue	-0.324843	0.459927	-0.287287	0.143771	-0.231144	0.422354	0.0337447	0.121667	0.419901	0.314626	0.401659	0.211591	-0.173883
ENSG00000095383	ENSG00000095383	55357	TBC1D2	9	100961311	101017915	grey	grey	-0.220328	0.187752	0.0290399	-0.0902624	0.0275861	0.189811	0.339874	-0.129359	0.140745	-0.117436	0.127784	0.0653379	-0.214066
ENSG00000095397	ENSG00000095397	25861	DFNB31	9	117164360	117267730	grey	grey	0.156688	-0.317434	0.46174	-0.541418	0.43733	0.0385536	0.0659218	-0.0175804	-0.16581	-0.0314256	-0.27264	-0.0286259	-0.389734
ENSG00000095464	ENSG00000095464	5146	PDE6C	10	95372345	95425767	grey	grey	0.119035	-0.299756	0.394821	-0.341507	0.336553	-0.0756709	-0.0642285	-0.0314367	0.0201383	-0.00549408	-0.254185	-0.0898188	-0.228538
ENSG00000095485	ENSG00000095485	55280	CWF19L1	10	101992055	102027437	grey	grey	0.274898	-0.349346	0.253288	-0.283266	0.320546	-0.00815271	-0.00417183	-0.0094214	0.011887	-0.139223	-0.285684	-0.123607	-0.055295
ENSG00000095539	ENSG00000095539	57715	SEMA4G	10	102729275	102745628	grey	grey	0.133137	-0.317418	0.371164	-0.211034	0.308272	-0.039187	0.231828	-0.133704	-0.400208	-0.368208	-0.306846	-0.194742	0.0266345
ENSG00000095564	ENSG00000095564	9044	BTAF1	10	93683526	93790082	grey	grey	-0.12386	0.306434	-0.444035	0.412793	-0.376597	0.09597	0.117029	0.253532	-0.00183943	-0.0412261	0.196471	0.0756141	0.332967
ENSG00000095574	ENSG00000095574	64376	IKZF5	10	124750322	124768333	grey	grey	0.19182	-0.323942	0.238386	-0.0216069	0.0376287	-0.10788	-0.298382	0.258921	-0.236258	0.0252344	-0.358367	-0.285363	0.185127
ENSG00000095585	ENSG00000095585	29760	BLNK	10	97951458	98031344	purple	purple	-0.142869	0.398655	-0.268723	0.249448	-0.302186	-0.0805153	-0.288908	-0.0101203	0.352593	0.743596	0.108254	-0.0924778	-0.115647
ENSG00000095587	ENSG00000095587	7093	TLL2	10	98124363	98273675	brown	brown	-0.117231	-0.145542	0.511275	-0.52676	0.355042	0.0425823	0.00625844	0.0628699	0.219496	0.128932	-0.187538	-0.0981098	-0.544218
ENSG00000095596	ENSG00000095596	1592	CYP26A1	10	94833232	94837647	brown	brown	0.132906	-0.49305	0.751806	-0.597758	0.598049	-0.272272	0.140552	0.0382619	-0.26737	-0.210404	-0.572049	-0.344132	-0.323063
ENSG00000095627	ENSG00000095627	56165	TDRD1	10	115939029	115992063	brown	brown	0.180336	-0.424124	0.590871	-0.399903	0.406049	-0.155186	-0.0501665	-0.0946956	-0.20285	-0.0195283	-0.502104	-0.332882	-0.200745
ENSG00000095637	ENSG00000095637	10580	SORBS1	10	97071528	97321171	yellow	yellow	-0.160998	0.33639	-0.437019	0.465712	-0.348413	-0.118449	0.273953	-0.145348	-0.0458969	-0.0483944	0.173964	-0.0206047	0.375002
ENSG00000095713	ENSG00000095713	55118	CRTAC1	10	99624757	99790585	grey	grey	-0.23732	0.204829	-0.00801377	-0.0666756	0.0586152	0.0272153	0.178879	-0.085075	0.214746	0.00724115	0.172195	0.100752	-0.209007
ENSG00000095739	ENSG00000095739	25805	BAMBI	10	28966271	28971868	grey	grey	-0.212156	0.284089	-0.40158	0.339515	-0.220728	0.175721	0.18077	-0.100652	0.093379	-0.217755	0.339986	0.200523	0.22189
ENSG00000095752	ENSG00000095752	3589	IL11	19	55875757	55881831	green	green	0.402058	-0.627755	0.681368	-0.650342	0.77043	-0.0974513	-0.0637828	0.0200659	-0.123271	-0.0302811	-0.499969	-0.0972856	-0.310065
ENSG00000095777	ENSG00000095777	53904	MYO3A	10	26223196	26501456	brown	brown	0.188465	-0.467879	0.594181	-0.467761	0.477702	-0.110008	-0.135932	0.110263	-0.118292	-0.0877403	-0.395269	-0.154442	-0.240748
ENSG00000095787	ENSG00000095787	51322	WAC	10	28821422	28912041	grey	grey	0.0998823	0.0906098	-0.327086	0.483471	-0.335046	-0.105941	-0.183424	0.279797	-0.103672	0.103444	0.0812834	-0.00407861	0.489187
ENSG00000095794	ENSG00000095794	1390	CREM	10	35415719	35501886	pink	pink	0.0747118	-0.200535	0.157429	-0.0125334	0.00676071	-0.193109	-0.202246	0.745902	-0.0606185	-0.119664	-0.0174218	0.0522898	0.200836
ENSG00000095917	ENSG00000095917	23430	TPSD1	16	1306060	1308532	green	green	0.428003	-0.536338	0.439045	-0.497246	0.664002	-0.136864	-0.0182799	0.016922	-0.014612	-0.0719998	-0.346814	-0.0128597	-0.158442
ENSG00000095951	ENSG00000095951	3096	HIVEP1	6	12008995	12165232	pink	pink	0.0960465	-0.102285	-0.235538	0.262517	-0.194541	-0.10644	-0.153919	0.570639	-0.00737433	-0.162048	-0.0478583	-0.0429983	0.431783
ENSG00000095970	ENSG00000095970	54209	TREM2	6	41126244	41130924	grey	grey	-0.40257	0.403905	0.0358522	-0.10771	-0.112257	-0.154604	0.235351	-0.0985055	0.128304	0.173002	0.14991	-0.0586772	-0.411775
ENSG00000096006	ENSG00000096006	10321	CRISP3	6	49695097	49712150	grey	grey	-0.0342916	-0.0648724	0.0808892	-0.118042	0.171892	0.22654	0.0698009	0.162516	0.160842	-0.102244	-0.0276959	0.0491265	-0.0462554
ENSG00000096060	ENSG00000096060	2289	FKBP5	6	35541362	35696360	grey	grey	0.210082	-0.250518	0.0954423	-0.0901775	0.197317	0.113851	-0.176276	0.312502	0.0153842	0.0523476	-0.0838527	0.0582772	0.0978893
ENSG00000096063	ENSG00000096063	6732	SRPK1	6	35800743	35889119	grey	grey	0.108243	0.129004	-0.337155	0.358067	-0.250836	-0.0506549	-0.269067	0.0549861	0.023778	0.19834	0.327084	0.316329	0.339661
ENSG00000096080	ENSG00000096080	55168	MRPS18A	6	43639040	43655528	red	red	-0.00676692	-0.141057	0.0450793	-0.225677	0.192788	0.641635	0.103393	0.0451079	-0.0616764	-0.288901	-0.0133701	0.125853	-0.106413
ENSG00000096088	ENSG00000096088	5225	PGC	6	41704449	41721847	brown	brown	0.183805	-0.537777	0.781239	-0.760225	0.623342	-0.0366304	0.154082	-0.139002	-0.246854	-0.191897	-0.526435	-0.209129	-0.509752
ENSG00000096092	ENSG00000096092	28978	TMEM14A	6	52535907	52551386	salmon	salmon	0.178827	-0.0327288	-0.34038	0.394642	-0.288454	0.0261939	-0.208713	0.0414913	-0.0269838	-0.19234	0.356404	0.437219	0.542911
ENSG00000096093	ENSG00000096093	114327	EFHC1	6	52285106	52387892	blue	blue	-0.320146	0.460754	-0.459402	0.341633	-0.454001	0.24111	-0.19739	0.0453741	0.276531	0.319515	0.35455	0.110379	0.0334076
ENSG00000096264	ENSG00000096264	9436	NCR2	6	41303393	41318625	brown	brown	0.0462806	-0.437072	0.665145	-0.665441	0.616899	-0.00553688	0.186634	-0.119748	-0.0629224	-0.191975	-0.490425	-0.25653	-0.444825
ENSG00000096384	ENSG00000096384	3326	HSP90AB1	6	44214824	44221620	grey	grey	0.0994719	-0.130115	0.0960937	-0.0432217	0.046392	-0.152223	-0.0562233	0.257733	0.000403062	0.00360445	-0.221853	-0.152704	0.0524041
ENSG00000096395	ENSG00000096395	4295	MLN	6	33762450	33771788	grey	grey	-0.0765715	-0.123561	0.434257	-0.440729	0.308909	-0.0296523	0.302457	-0.117156	-0.169308	-0.141889	-0.243778	-0.167968	-0.412373
ENSG00000096401	ENSG00000096401	988	CDC5L	6	44355262	44418163	grey	grey	-0.151056	0.210345	-0.240775	0.321811	-0.290772	-0.215469	0.0537406	-0.0929692	0.0165079	-0.1066	0.250295	0.0535869	0.196076
ENSG00000096433	ENSG00000096433	3710	ITPR3	6	33588142	33664351	blue	blue	-0.518493	0.517318	-0.258575	0.13743	-0.219604	-0.109417	0.27229	-0.0535718	0.269051	0.244543	0.170901	-0.137163	-0.202281
ENSG00000096654	ENSG00000096654	7738	ZNF184	6	27418522	27440897	pink	pink	0.035799	0.00269814	-0.150354	0.186282	-0.0935372	-0.0286114	-0.0980423	0.278139	0.219089	0.0165378	0.169731	0.241342	0.252288
ENSG00000096696	ENSG00000096696	1832	DSP	6	7541808	7586950	purple	purple	0.129464	0.0708067	-0.188946	0.209573	-0.217821	-0.260822	-0.292024	0.0840742	0.186711	0.41919	0.00490918	-0.0255687	0.173047
ENSG00000096717	ENSG00000096717	23411	SIRT1	10	69644427	69678147	pink	pink	0.343745	-0.322518	-0.00741747	0.202798	-0.0367339	-0.0791868	-0.3966	0.654086	0.0369764	-0.0242062	-0.170697	-0.0309891	0.48547
ENSG00000096746	ENSG00000096746	3189	HNRNPH3	10	70090931	70102948	yellow	yellow	0.0315733	0.217827	-0.490718	0.669841	-0.520209	-0.255463	-0.159294	0.0331994	-0.147165	0.0512877	0.185602	0.013128	0.610989
ENSG00000096872	ENSG00000096872	80173	IFT74	9	26947037	27062928	yellow	yellow	0.0386557	0.285636	-0.464746	0.542165	-0.42337	0.0141725	-0.307742	-0.0800861	0.251978	0.267691	0.448705	0.316055	0.377918
ENSG00000096968	ENSG00000096968	3717	JAK2	9	4985033	5128183	grey	grey	-0.248431	0.294443	-0.157442	0.298263	-0.305411	-0.173677	0.165298	-0.120837	-0.310498	-0.101341	0.00649941	-0.290971	0.116856
ENSG00000096996	ENSG00000096996	3594	IL12RB1	19	18169805	18209754	grey	grey	-0.119854	-0.118766	0.501727	-0.423715	0.251841	0.0793223	0.151664	-0.0976261	-0.0176384	-0.0297804	-0.222853	-0.188597	-0.460527
ENSG00000097007	ENSG00000097007	25	ABL1	9	133589333	133763062	grey	grey	-0.0744674	0.233747	-0.169154	0.119411	-0.25734	0.0966986	-0.159543	0.0520873	-0.0922792	0.298044	0.21579	0.128903	-0.109882
ENSG00000097021	ENSG00000097021	11332	ACOT7	1	6324329	6454451	turquoise	turquoise	0.550668	-0.34802	-0.0456478	-0.0955595	0.0331854	0.316129	-0.406242	0.143199	-0.0810177	0.0644358	-0.0989932	0.157274	0.131244
ENSG00000097033	ENSG00000097033	51100	SH3GLB1	1	87170259	87213867	yellow	yellow	-0.440781	0.526783	-0.472465	0.487499	-0.466135	0.112105	0.00699587	0.153295	-0.0724272	0.067056	0.520126	0.215633	0.203651
ENSG00000097046	ENSG00000097046	8317	CDC7	1	91966408	91991321	grey	grey	-0.318333	0.322017	-0.0609907	0.103086	-0.301788	0.0795482	0.0468366	-0.0511259	0.0912971	0.0691046	0.139485	-0.078199	-0.174922
ENSG00000099139	ENSG00000099139	5125	PCSK5	9	78505560	78977255	blue	blue	-0.395493	0.429615	-0.308023	0.251101	-0.322323	0.0119225	0.200135	-0.0418198	-0.00418546	-0.0528563	0.252171	-0.0236224	0.0181182
ENSG00000099194	ENSG00000099194	6319	SCD	10	102106881	102124591	turquoise	turquoise	0.403503	-0.459077	0.302219	-0.226669	0.29983	-0.154431	-0.200859	0.05684	-0.143015	-0.0453986	-0.215528	0.074507	0.0803811
ENSG00000099203	ENSG00000099203	11018	TMED1	19	10943114	10946994	red	red	0.0835247	-0.036965	-0.0218102	-0.236525	0.0221676	0.663642	-0.0227235	-0.115644	0.14478	-0.0603651	0.114572	0.240528	-0.274832
ENSG00000099204	ENSG00000099204	3983	ABLIM1	10	116190872	116444762	purple	purple	0.0247089	0.197748	-0.214312	0.0998673	-0.120996	0.246825	-0.426871	0.0468793	0.244619	0.798693	0.0401752	-0.059925	-0.148757
ENSG00000099219	ENSG00000099219	79956	ERMP1	9	5765076	5833117	grey	grey	-0.189004	0.297358	-0.165253	0.28842	-0.291693	-0.223919	-0.146197	-0.0192193	-0.100293	0.492598	-0.0672056	-0.331636	0.0252935
ENSG00000099250	ENSG00000099250	8829	NRP1	10	33466420	33625190	blue	blue	-0.645133	0.839171	-0.612704	0.491397	-0.577555	0.0259343	0.387398	-0.191065	0.0684697	0.118999	0.469801	-0.0518235	-0.0124532
ENSG00000099251	ENSG00000099251	158160	HSD17B7P2	10	38645305	38667433	grey	grey	-0.385196	0.355688	-0.209641	0.01025	-0.0889325	0.255954	0.141734	-0.128615	0.1131	0.0106714	0.393923	0.216478	-0.24122
ENSG00000099260	ENSG00000099260	54873	PALMD	1	100111499	100160097	grey	grey	-0.0453836	0.0102365	-0.0873521	0.0753294	-0.0297187	-0.097232	0.213474	0.0863367	-0.0180704	-0.34098	0.180208	0.21714	0.15848
ENSG00000099282	ENSG00000099282	23555	TSPAN15	10	71211229	71267425	grey	grey	-0.167513	0.0171054	-0.0576097	-0.0014706	0.0540109	0.249053	0.0181383	0.16887	0.0921232	-0.106228	-0.0255656	-0.0391067	0.00333534
ENSG00000099284	ENSG00000099284	55506	H2AFY2	10	71812552	71872036	blue	blue	-0.413346	0.48428	-0.199891	0.103871	-0.196094	-0.0895112	0.199843	-0.104848	0.25186	0.236886	0.141467	-0.139095	-0.23907
ENSG00000099308	ENSG00000099308	23031	MAST3	19	18208603	18262502	turquoise	turquoise	0.30304	-0.257942	0.164501	-0.224938	0.258635	0.195673	0.209395	-0.0890669	-0.128765	-0.192094	-0.187392	0.0574749	-0.00756228
ENSG00000099326	ENSG00000099326	7593	MZF1	19	59073298	59084942	red	red	-0.181569	0.0436104	-0.0351466	-0.0697811	-0.0164581	0.423946	-0.0393498	-0.0881619	0.22177	0.0134054	-0.0118086	-0.0057278	-0.135871
ENSG00000099330	ENSG00000099330	79629	OCEL1	19	17337013	17340028	turquoise	turquoise	0.533314	-0.524773	0.24068	-0.247619	0.291054	0.120419	-0.289791	0.175714	-0.0475926	-0.0852214	-0.0889218	0.354693	0.162445
ENSG00000099331	ENSG00000099331	4650	MYO9B	19	17186591	17325346	green	green	0.117112	-0.403724	0.592672	-0.626022	0.635004	0.116357	0.211691	-0.0305476	-0.062063	-0.232049	-0.41501	-0.186919	-0.402913
ENSG00000099338	ENSG00000099338	57828	CATSPERG	19	38826415	38861589	grey	grey	0.103224	-0.312282	0.540418	-0.511354	0.423295	-0.0104047	0.06067	-0.0433665	-0.0904674	-0.0536636	-0.291002	-0.106126	-0.377802
ENSG00000099341	ENSG00000099341	5714	PSMD8	19	38865176	38874464	red	red	-0.140335	0.268357	-0.355403	0.131308	-0.126628	0.698373	-0.136013	0.172351	0.426347	0.0438779	0.698708	0.681507	-0.0253687
ENSG00000099381	ENSG00000099381	9739	SETD1A	16	30968615	30996437	green	green	0.16274	-0.265057	0.189475	-0.303709	0.572494	0.205276	0.0766981	-0.104755	0.168951	-0.0376157	-0.16591	0.112589	-0.119281
ENSG00000099385	ENSG00000099385	9274	BCL7C	16	30844947	30906281	red	red	-0.0971961	-0.0847622	0.219518	-0.351873	0.230713	0.488033	-0.0502057	0.148365	0.293683	0.113549	-0.0802974	0.0438837	-0.331267
ENSG00000099399	ENSG00000099399	4113	MAGEB2	X	30233677	30238206	grey	grey	0.321913	-0.512892	0.537044	-0.480836	0.484645	-0.165669	-0.0304872	-0.10314	-0.185529	-0.148121	-0.387853	-0.121954	-0.231254
ENSG00000099617	ENSG00000099617	1943	EFNA2	19	1286153	1301430	grey	grey	0.161261	-0.365136	0.515447	-0.508245	0.49765	-0.0204476	0.116392	-0.0701982	-0.241173	-0.127776	-0.368542	-0.187195	-0.352793
ENSG00000099622	ENSG00000099622	1153	CIRBP	19	1259384	1274879	turquoise	turquoise	0.408769	-0.424945	-0.045745	-0.0658226	0.245209	0.286031	-0.160242	-0.0239137	0.287493	-0.225324	-0.164067	0.142032	0.247674
ENSG00000099624	ENSG00000099624	513	ATP5D	19	1241749	1244824	red	red	0.280654	-0.117789	-0.189581	-0.0276208	0.0287334	0.719172	-0.238593	0.0750265	0.167907	0.133862	0.220419	0.46647	0.074633
ENSG00000099625	ENSG00000099625	255057	C19orf26	19	1228286	1238026	grey	grey	0.0662482	-0.123629	0.177124	-0.305321	0.31277	0.252884	0.100253	-0.189293	0.0629143	-0.0696903	0.0176799	0.196253	-0.262805
ENSG00000099715	ENSG00000099715	83259	PCDH11Y	Y	4868267	5610265	grey	grey	-0.0419901	-0.149092	0.263308	-0.266122	0.228697	-0.161314	0.266538	-0.266267	-0.106687	-0.306442	-0.289279	-0.314757	-0.229988
ENSG00000099721	ENSG00000099721	266	AMELY	Y	6733959	6742068	brown	brown	0.223216	-0.420836	0.526682	-0.496118	0.556073	-0.1628	-0.0113665	-0.115597	-0.0309381	-0.00751437	-0.373269	-0.104736	-0.281532
ENSG00000099725	ENSG00000099725	5616	PRKY	Y	7142013	7249589	grey	grey	-0.1528	-0.100078	0.304667	-0.219999	0.279399	-0.00685097	0.278708	-0.0357569	-0.0987424	-0.212009	-0.198975	-0.170308	-0.146102
ENSG00000099769	ENSG00000099769	3483	IGFALS	16	1840414	1844972	green	green	0.365452	-0.466247	0.424651	-0.535719	0.795469	0.146684	0.0124373	-0.00257457	0.0614141	-0.0402561	-0.249083	0.112959	-0.253842
ENSG00000099783	ENSG00000099783	4670	HNRNPM	19	8509651	8553998	blue	blue	-0.484749	0.646573	-0.606291	0.484939	-0.598805	0.244278	0.138644	-0.05053	0.127759	0.0450501	0.509548	0.125767	0.0592878
ENSG00000099785	ENSG00000099785	51257	2019-03-02	19	8478154	8503901	red	red	-0.0943818	0.0420826	-0.0962647	-0.0717521	0.113287	0.426074	0.119752	-0.082637	0.0920356	-0.210616	0.287096	0.3422	-0.0620433
ENSG00000099795	ENSG00000099795	4713	NDUFB7	19	14676890	14682874	red	red	0.122022	-0.0673896	-0.186996	-0.0190206	0.0629228	0.799416	-0.113766	0.141372	0.31222	-0.0846057	0.316319	0.493302	0.0596449
ENSG00000099800	ENSG00000099800	26517	TIMM13	19	2425622	2427892	red	red	0.216377	0.0211293	-0.269208	0.00738529	-0.0430685	0.619797	-0.293712	0.0403342	0.37085	0.301427	0.199944	0.331944	-0.0453796
ENSG00000099804	ENSG00000099804	997	CDC34	19	531714	542097	greenyellow	greenyellow	-0.12581	0.382108	-0.441434	0.219288	-0.269183	0.304651	0.0122665	0.0123913	0.361374	0.0752118	0.608171	0.560657	0.00397434
ENSG00000099810	ENSG00000099810	4507	MTAP	9	21802542	21931646	grey	grey	-0.209376	0.337168	-0.266348	0.145397	-0.185943	0.154116	0.0683122	-0.0248237	0.0926447	0.0268566	0.344515	0.209568	-0.0866124
ENSG00000099812	ENSG00000099812	126353	MISP	19	751126	764319	grey	grey	0.413753	-0.578758	0.48907	-0.465484	0.502395	0.0343298	-0.238282	0.138013	-0.191702	-0.00642332	-0.350873	0.0104302	-0.12527
ENSG00000099814	ENSG00000099814	283638	CEP170B	14	105331617	105363107	grey	grey	-0.206281	0.0380886	0.160691	-0.138778	0.0129068	-0.028396	-0.0662485	0.0822777	-0.0858152	0.147086	-0.134391	-0.170718	-0.242675
ENSG00000099817	ENSG00000099817	5434	POLR2E	19	1086594	1095598	grey	grey	-0.110158	0.257908	-0.306705	0.150524	-0.227547	0.546887	-0.129311	0.00116038	0.280097	0.300335	0.273353	0.175745	-0.0539213
ENSG00000099821	ENSG00000099821	5442	POLRMT	19	617223	633597	red	red	0.181248	-0.183612	0.207811	-0.39501	0.211782	0.489857	-0.0191012	-0.2333	0.0478951	0.141346	-0.190089	0.0586554	-0.375486
ENSG00000099822	ENSG00000099822	610	HCN2	19	589893	617159	green	green	0.169661	-0.272907	0.410195	-0.564207	0.598668	0.135698	0.10766	-0.211528	0.0539844	-0.0295495	-0.148788	0.0886497	-0.482836
ENSG00000099834	ENSG00000099834	53841	CDHR5	11	616565	626078	turquoise	turquoise	0.811817	-0.764488	0.37268	-0.339576	0.417777	-0.0584152	-0.412238	0.14711	-0.271779	0.0302059	-0.46947	0.0364572	0.156561
ENSG00000099840	ENSG00000099840	113177	IZUMO4	19	2096380	2099592	grey	grey	0.275438	-0.397919	0.404352	-0.57348	0.560971	0.203973	0.15669	-0.125154	-0.0319941	-0.153833	-0.244642	0.0773864	-0.383387
ENSG00000099849	ENSG00000099849	8045	RASSF7	11	560404	564021	grey	grey	-0.0022504	-0.313052	0.425963	-0.463939	0.316136	0.350939	-0.045934	0.0255001	0.132495	0.0096997	-0.253778	0.0109908	-0.323491
ENSG00000099860	ENSG00000099860	4616	GADD45B	19	2476120	2478257	pink	pink	0.29916	-0.501659	0.269569	-0.230235	0.317636	0.0607302	-0.333722	0.782751	-0.0636429	-0.164966	-0.169744	0.126471	0.173006
ENSG00000099864	ENSG00000099864	5064	PALM	19	708953	748329	turquoise	turquoise	0.532886	-0.535134	0.310873	-0.434394	0.413631	0.177105	-0.0881998	-0.0623777	0.0104203	0.0221336	-0.412247	0.00670929	-0.0984934
ENSG00000099866	ENSG00000099866	8174	MADCAM1	19	489176	505347	brown	brown	0.106988	-0.495804	0.797064	-0.654343	0.61941	-0.126227	0.0757871	-0.103325	-0.0894419	-0.135399	-0.538321	-0.288998	-0.423356
ENSG00000099869	ENSG00000099869	51214	IGF2-AS	11	2161731	2169894	grey	grey	0.0691312	-0.262576	0.400175	-0.426449	0.492212	0.316421	0.111872	-0.144467	-0.0389924	-0.168282	-0.0691556	0.105135	-0.312682
ENSG00000099875	ENSG00000099875	2872	MKNK2	19	2037470	2051243	turquoise	turquoise	0.161342	-0.230756	0.0350828	-0.0858525	0.181185	0.107459	0.0806972	0.174731	0.0918899	-0.188623	-0.140139	0.0596447	0.153941
ENSG00000099889	ENSG00000099889	421	ARVCF	22	19957419	20004331	green	green	0.109679	-0.299974	0.350031	-0.55957	0.750817	0.204657	0.232289	-0.144364	0.195475	-0.181964	-0.211813	0.0398658	-0.380579
ENSG00000099899	ENSG00000099899	27037	TRMT2A	22	20099389	20104915	grey	grey	0.050336	-0.313836	0.40316	-0.544566	0.548316	0.28397	0.216884	-0.11692	0.0656584	-0.176695	-0.347528	-0.10789	-0.383022
ENSG00000099901	ENSG00000099901	5902	RANBP1	22	20103461	20114878	blue	blue	-0.450862	0.64484	-0.534097	0.317528	-0.470767	0.414947	0.0854659	0.0295621	0.338672	0.169876	0.662678	0.398867	-0.10435
ENSG00000099910	ENSG00000099910	84861	KLHL22	22	20783528	20850170	grey	grey	0.29746	-0.386427	0.265756	-0.303092	0.354436	0.254066	-0.266207	-0.00566451	0.139761	0.0912543	-0.164327	0.136151	-0.122176
ENSG00000099917	ENSG00000099917	51586	MED15	22	20850200	20941919	grey	grey	-0.254854	0.108186	0.0836528	-0.20212	0.104486	0.238889	0.246938	-0.00294114	-0.0702282	-0.13165	0.127835	0.172829	-0.255852
ENSG00000099937	ENSG00000099937	3053	SERPIND1	22	21128167	21142008	grey	grey	0.0938054	-0.264981	0.301213	-0.231151	0.158181	0.176565	-0.0828952	0.130918	-0.0331658	-0.125908	-0.267388	-0.137886	-0.0883834
ENSG00000099940	ENSG00000099940	9342	SNAP29	22	21213271	21245506	greenyellow	greenyellow	-0.189269	0.425767	-0.378814	0.299179	-0.224953	0.248896	0.173285	-0.139463	0.152303	-0.0478988	0.636294	0.466271	0.0436518
ENSG00000099942	ENSG00000099942	1399	CRKL	22	21271714	21308037	yellow	yellow	-0.118806	0.326928	-0.496194	0.544286	-0.508608	0.0586212	0.036817	0.042533	-0.297466	-0.118098	0.355179	0.136231	0.391005
ENSG00000099949	ENSG00000099949	8216	LZTR1	22	21333751	21353327	grey	grey	-0.138457	0.00124896	0.125107	-0.229618	0.103168	0.389879	0.147516	0.0804395	-0.0919355	-0.0691424	0.048387	0.11192	-0.235042
ENSG00000099953	ENSG00000099953	4320	MMP11	22	24110413	24126503	grey	grey	-0.177555	0.136709	-0.000645002	-0.227174	0.0924277	0.100773	0.0899551	-0.0433349	0.337182	0.137335	0.0157777	-0.0396814	-0.379599
ENSG00000099956	ENSG00000099956	6598	SMARCB1	22	24129150	24176703	red	red	-0.151851	0.085691	0.103381	-0.268578	-0.0109347	0.380554	-0.0338865	-0.00898211	0.158248	0.150362	0.0382156	0.0407442	-0.414342
ENSG00000099957	ENSG00000099957	9127	P2RX6	22	21364097	21383119	brown	brown	0.148906	-0.399977	0.619784	-0.632659	0.585631	0.00717719	0.141625	-0.126022	-0.101951	-0.107155	-0.316099	-0.0659281	-0.450791
ENSG00000099960	ENSG00000099960	6545	SLC7A4	22	21383007	21387129	brown	brown	-0.0381925	-0.235742	0.602466	-0.537102	0.421152	-0.064324	0.196469	-0.169633	-0.0286251	-0.139508	-0.29797	-0.166263	-0.477103
ENSG00000099968	ENSG00000099968	23786	BCL2L13	22	18111621	18213388	turquoise	turquoise	0.369152	-0.200901	-0.275735	0.350615	-0.233829	0.0868142	-0.490105	0.362233	-0.201486	0.0101283	0.151105	0.271469	0.582969
ENSG00000099974	ENSG00000099974	100037417	DDTL	22	24309089	24314721	tan	tan	0.201263	0.0780048	-0.179525	0.0420914	-0.0118126	0.423947	-0.343383	-0.0443283	0.334219	0.309943	0.514146	0.647517	-0.0715792
ENSG00000099991	ENSG00000099991	23523	CABIN1	22	24407642	24574596	grey	grey	-0.0811795	-0.195979	0.38335	-0.475863	0.365067	0.19901	0.329336	-0.163882	0.0140513	-0.231792	-0.238009	-0.082707	-0.378643
ENSG00000099995	ENSG00000099995	10291	SF3A1	22	30727977	30752936	grey	grey	-0.172706	0.102588	0.0515511	-0.143249	0.0581592	0.266684	0.226819	-0.0463116	0.119723	-0.105834	0.0522994	0.0283876	-0.266319
ENSG00000099998	ENSG00000099998	2687	GGT5	22	24615622	24641110	grey	grey	-0.18487	0.144464	0.231357	-0.359311	0.188554	0.15817	0.21452	-0.272291	0.323732	0.236656	-0.0542142	-0.0737806	-0.561456
ENSG00000100003	ENSG00000100003	23541	SEC14L2	22	30792846	30821305	grey	grey	0.0512248	-0.0667522	0.0797745	-0.206556	0.337945	0.0496199	0.0395387	-0.0582578	0.161086	0.0597697	0.000105276	0.0940916	-0.166233
ENSG00000100012	ENSG00000100012	266629	SEC14L3	22	30843946	30868036	grey	grey	-0.0406225	-0.182748	0.527269	-0.496436	0.371882	-0.0872619	0.296219	-0.125999	-0.150876	-0.105043	-0.282228	-0.205962	-0.447269
ENSG00000100014	ENSG00000100014	23384	SPECC1L	22	24666786	24813708	blue	blue	-0.475962	0.452642	-0.269393	0.148067	-0.270422	0.296459	0.156237	-0.212884	0.0680777	0.0581801	0.279747	0.0598999	-0.190609
ENSG00000100023	ENSG00000100023	23759	PPIL2	22	22006559	22054304	grey	grey	-0.059292	-0.186455	0.310691	-0.524639	0.362568	0.332658	0.223453	-0.122733	0.166954	-0.12173	-0.251928	-0.0848307	-0.470097
ENSG00000100024	ENSG00000100024	51733	UPB1	22	24863206	24924358	turquoise	turquoise	0.872508	-0.725922	0.350576	-0.354028	0.432279	-0.0973953	-0.293682	-0.0188705	-0.249577	-0.0581696	-0.407205	0.0855775	0.103652
ENSG00000100027	ENSG00000100027	29799	YPEL1	22	22051833	22090123	grey	grey	-0.0448385	-0.0540902	0.242087	-0.284474	0.25908	0.0142332	0.0385223	-0.100696	0.203943	0.0237281	-0.0454141	0.0345213	-0.298181
ENSG00000100028	ENSG00000100028	6634	SNRPD3	22	24951471	25005947	grey	grey	-0.10329	0.312211	-0.449895	0.226817	-0.242349	0.357037	-0.0155012	-0.108371	0.415514	0.139071	0.392211	0.359184	0.047111
ENSG00000100029	ENSG00000100029	23481	PES1	22	30972612	31003070	grey	grey	-0.132981	0.192397	-0.164051	-0.00272851	-0.138346	0.530947	-0.102016	0.105904	0.250343	0.287709	0.106822	0.0656175	-0.15346
ENSG00000100030	ENSG00000100030	5594	MAPK1	22	22108789	22221970	blue	blue	-0.22066	0.508717	-0.533278	0.544372	-0.492368	-0.0853499	0.0246021	0.0796749	-0.0061487	0.27652	0.349769	0.00236296	0.267409
ENSG00000100033	ENSG00000100033	5625	PRODH	22	18900294	18924066	turquoise	turquoise	0.487848	-0.49409	0.453741	-0.467246	0.435015	0.0337035	-0.208924	0.0772701	-0.161639	0.174655	-0.383581	-0.0478959	-0.205998
ENSG00000100034	ENSG00000100034	9647	PPM1F	22	22273793	22307209	black	black	-0.40406	0.155969	0.129603	-0.274294	0.122994	0.375589	0.658131	-0.329325	0.0134461	-0.361902	-0.161986	-0.273952	-0.387531
ENSG00000100038	ENSG00000100038	8940	TOP3B	22	22311397	22337213	grey	grey	-0.135229	-0.0595447	0.316222	-0.384758	0.120253	0.37608	0.201775	0.089405	0.0217547	-0.0576945	-0.1464	-0.0663185	-0.390935
ENSG00000100053	ENSG00000100053	1417	CRYBB3	22	25595817	25603330	green	green	0.329826	-0.47158	0.558938	-0.658252	0.689225	0.152752	0.0829107	-0.0983323	-0.0331215	-0.129924	-0.319612	0.0457724	-0.423336
ENSG00000100055	ENSG00000100055	27128	CYTH4	22	37678068	37711382	black	black	-0.344227	0.21189	0.119504	-0.144846	0.205234	0.0475739	0.586085	-0.145168	0.192328	-0.280293	0.0404316	-0.0642744	-0.242561
ENSG00000100056	ENSG00000100056	23617	DGCR14	22	19117792	19132197	grey	grey	-0.200746	0.0542698	0.0970687	-0.205704	0.123055	0.382355	0.107761	0.0670154	0.185812	0.0582959	0.00348278	0.0774242	-0.241326
ENSG00000100058	ENSG00000100058	1416	CRYBB2P1	22	25844072	25916821	grey	grey	0.15011	-0.33536	0.347797	-0.313499	0.446426	-0.127942	0.124448	-0.0445519	-0.0895664	-0.309973	-0.146605	0.0398736	-0.084537
ENSG00000100060	ENSG00000100060	4242	MFNG	22	37865101	37882439	black	black	-0.610484	0.511781	-0.0821345	-0.0539431	-0.0687431	0.01465	0.806179	-0.366242	-0.00116902	-0.301594	0.127917	-0.174279	-0.371338
ENSG00000100065	ENSG00000100065	29775	CARD10	22	37886400	37915549	grey	grey	-0.29631	0.355971	-0.298243	0.291558	-0.314086	0.13677	-0.00251434	-0.0336331	-0.0575367	-0.00984619	0.314254	0.100042	0.0659099
ENSG00000100068	ENSG00000100068	91355	LRP5L	22	25747385	25801344	grey	grey	-0.0193034	-0.0713645	0.246408	-0.297096	0.253821	0.280538	0.0253621	0.0691884	0.211066	0.0768194	-0.0439193	0.065767	-0.290505
ENSG00000100075	ENSG00000100075	6576	SLC25A1	22	19163095	19166343	turquoise	turquoise	0.651072	-0.531715	0.140652	-0.211791	0.365784	0.231692	-0.357296	0.0457766	-0.0296379	0.00818629	-0.0948328	0.374144	0.136107
ENSG00000100077	ENSG00000100077	157	ADRBK2	22	25960816	26125261	grey	grey	0.0196863	-0.199255	0.336986	-0.12947	0.163425	-0.234796	0.0116591	-0.0129577	-0.211543	-0.210994	-0.214957	-0.175119	-0.0464155
ENSG00000100078	ENSG00000100078	50487	PLA2G3	22	31530795	31536593	brown	brown	0.212641	-0.508915	0.735337	-0.597661	0.537503	-0.172627	0.00292573	-0.120323	-0.241137	-0.0984526	-0.48619	-0.223741	-0.370654
ENSG00000100079	ENSG00000100079	3957	LGALS2	22	37966255	37978623	turquoise	turquoise	0.653602	-0.359967	0.0969324	-0.166999	0.244348	0.120609	-0.369162	-0.0353436	0.066889	0.211705	-0.00500143	0.306217	0.051191
ENSG00000100083	ENSG00000100083	26088	GGA1	22	38004481	38029571	grey	grey	-0.396438	0.195685	0.0522373	-0.180779	0.0441581	0.395886	0.143706	-0.00380649	0.0564755	0.0734732	-0.131765	-0.245564	-0.361372
ENSG00000100084	ENSG00000100084	7290	HIRA	22	19318221	19435224	grey	grey	-0.0603981	0.189682	-0.21608	0.216342	-0.25178	0.0127849	0.00144273	-0.273622	-0.135298	-0.084346	0.212996	0.105059	0.125301
ENSG00000100092	ENSG00000100092	23616	SH3BP1	22	38030661	38062939	green	green	0.298994	-0.513139	0.555381	-0.548588	0.780072	-0.0587339	-0.0655325	0.000507087	0.0526878	-0.019418	-0.371625	-0.0199508	-0.255977
ENSG00000100095	ENSG00000100095	23544	SEZ6L	22	26565440	26779562	brown	brown	0.274065	-0.536078	0.671688	-0.645608	0.616636	0.105105	0.0510438	-0.0721837	-0.131884	-0.220349	-0.344221	0.0212315	-0.396138
ENSG00000100097	ENSG00000100097	3956	LGALS1	22	38071615	38075813	blue	blue	-0.654531	0.725347	-0.415326	0.263894	-0.449003	0.184277	0.143079	0.0199602	0.247933	0.114356	0.57538	0.164803	-0.234918
ENSG00000100099	ENSG00000100099	89781	HPS4	22	26839389	26879803	turquoise	turquoise	0.220886	-0.140636	-0.0529842	0.0216283	0.195966	0.00812544	0.0773656	-0.137853	-0.100038	-0.13465	-0.115616	-0.0705715	0.099157
ENSG00000100100	ENSG00000100100	113791	PIK3IP1	22	31677579	31688520	grey	grey	-0.108063	0.118081	0.00950361	-0.101313	0.03053	0.0868107	0.0615858	-0.393258	0.00693766	0.0616955	-0.0246549	-0.12221	-0.292006
ENSG00000100101	ENSG00000100101	79159	NOL12	22	38077680	38170137	blue	blue	-0.652914	0.543621	-0.264868	0.166252	-0.216164	0.0629673	0.395714	-0.308485	0.141584	-0.0762769	0.278065	-0.0558719	-0.191599
ENSG00000100104	ENSG00000100104	402055	SRRD	22	26879843	26890624	grey	grey	-0.0429085	0.16529	-0.14131	0.0577714	-0.197361	0.0864246	0.0405772	0.203129	0.150395	0.117298	0.19192	0.14138	-0.0166053
ENSG00000100105	ENSG00000100105	23598	PATZ1	22	31721790	31742218	grey	grey	-0.0600869	0.024627	-0.229006	0.187237	-0.0148452	0.191448	0.0455659	-0.0369425	0.134446	-0.0404409	0.00341394	-0.0181514	0.191694
ENSG00000100109	ENSG00000100109	24144	TFIP11	22	26887191	26908471	red	red	0.0708241	0.0214214	-0.0884262	-0.167077	0.0799924	0.493779	0.0863873	0.120347	0.205372	-0.0143178	0.100704	0.187581	-0.191007
ENSG00000100116	ENSG00000100116	23464	GCAT	22	38203912	38213183	turquoise	turquoise	0.311157	-0.280258	0.237076	-0.334051	0.352283	0.256167	-0.199119	-0.16565	0.151659	0.310361	-0.131543	0.179771	-0.225128
ENSG00000100122	ENSG00000100122	1414	CRYBB1	22	26995242	27014052	brown	brown	0.221839	-0.454003	0.625958	-0.587243	0.63506	-0.0202716	0.0848832	-0.0451728	0.0335544	-0.142731	-0.279966	0.00911218	-0.355967
ENSG00000100129	ENSG00000100129	51386	EIF3L	22	38244875	38285414	magenta	magenta	0.33085	-0.265842	-0.0762217	-0.0540263	0.22672	0.136087	-0.19952	0.123473	0.688379	0.150582	-0.0335685	0.238304	0.158605
ENSG00000100138	ENSG00000100138	4809	NHP2L1	22	42069934	42086508	grey	grey	-0.319005	0.336182	-0.431903	0.349016	-0.242	0.341616	-0.0767129	0.221364	0.309396	-0.0240715	0.51042	0.357615	0.185419
ENSG00000100139	ENSG00000100139	85377	MICALL1	22	38301664	38338829	black	black	-0.317894	0.0317147	0.301978	-0.409447	0.320601	-0.0342263	0.662229	-0.166106	-0.20151	-0.338265	-0.239545	-0.254827	-0.407389
ENSG00000100142	ENSG00000100142	5435	POLR2F	22	38348614	38437922	tan	tan	-0.205883	0.343243	-0.33026	0.123167	-0.0956856	0.377631	0.239373	-0.0277929	0.32474	-0.127624	0.623376	0.594541	-0.031343
ENSG00000100146	ENSG00000100146	6663	SOX10	22	38366693	38383429	brown	brown	0.311494	-0.531846	0.589407	-0.475612	0.559645	-0.15615	-0.023589	-0.0400246	-0.0956436	-0.0148404	-0.503313	-0.185074	-0.163684
ENSG00000100147	ENSG00000100147	79879	CCDC134	22	42196683	42222303	green	green	0.12477	-0.276457	0.367891	-0.412301	0.579991	0.107392	0.130648	-0.0211105	-0.0309132	-0.130088	-0.237701	-0.0685896	-0.280074
ENSG00000100150	ENSG00000100150	9681	DEPDC5	22	32149944	32303012	grey	grey	-0.113725	-0.0466633	0.268854	-0.4283	0.268967	0.343208	0.243394	-0.228233	-0.0979821	-0.0664216	-0.194224	-0.155017	-0.494461
ENSG00000100151	ENSG00000100151	9463	PICK1	22	38452318	38471708	grey	grey	0.123141	-0.278815	0.311827	-0.525414	0.539233	0.374521	0.0956865	0.0214329	-0.00506818	-0.130137	-0.129655	0.114126	-0.392265
ENSG00000100154	ENSG00000100154	23331	TTC28	22	28374004	29075853	grey	grey	-0.167291	0.190989	-0.191178	0.166685	-0.202641	-0.0810596	0.154279	-0.168971	-0.132325	-0.057431	-0.00121372	-0.105981	0.128127
ENSG00000100156	ENSG00000100156	23539	SLC16A8	22	38474141	38480100	grey	grey	-0.00162381	-0.201004	0.33414	-0.362578	0.337862	0.194715	0.134648	-0.0233414	0.0762437	-0.143916	-0.208208	-0.0462821	-0.257319
ENSG00000100162	ENSG00000100162	79019	CENPM	22	42334725	42343168	blue	blue	-0.431195	0.46196	-0.0159038	-0.132956	-0.0473772	0.0786802	0.255519	-0.121176	0.215717	0.253276	0.216379	-0.0311888	-0.524598
ENSG00000100170	ENSG00000100170	6523	SLC5A1	22	32439019	32509016	turquoise	turquoise	0.0730362	-0.107099	0.121984	-0.0996972	0.156564	-0.108888	-0.178166	-0.105246	-0.039235	0.242991	-0.10364	0.0329284	-0.0704718
ENSG00000100191	ENSG00000100191	6527	SLC5A4	22	32614465	32651328	brown	brown	-0.0403406	-0.241082	0.548019	-0.34105	0.219838	-0.273182	0.0751601	-0.0868417	-0.382152	-0.172511	-0.397022	-0.348666	-0.265825
ENSG00000100196	ENSG00000100196	11015	KDELR3	22	38864067	38879452	blue	blue	-0.552455	0.472914	-0.181021	0.19565	-0.324185	-0.0228547	0.138724	-0.0620891	0.0581589	0.0304112	0.323902	0.0458422	-0.124693
ENSG00000100197	ENSG00000100197	101929829	CYP2D6	22	42522501	42526908	grey	grey	0.0388016	-0.316515	0.530048	-0.53789	0.503027	0.127943	0.174962	-0.167164	-0.110851	-0.115039	-0.296943	-0.0742809	-0.383903
ENSG00000100201	ENSG00000100201	10521	DDX17	22	38879445	38903665	grey	grey	-0.0514407	0.11784	-0.230561	0.20903	-0.200916	-0.0194073	-0.0889234	0.333912	0.0722338	0.137191	0.000621737	-0.102275	0.158947
ENSG00000100206	ENSG00000100206	11144	DMC1	22	38914954	38966291	brown	brown	0.212351	-0.42317	0.604484	-0.524354	0.440479	-0.249658	-0.00176752	-0.132362	-0.233412	0.00720038	-0.469399	-0.220289	-0.308926
ENSG00000100207	ENSG00000100207	6942	TCF20	22	42556019	42739622	blue	blue	-0.493208	0.47094	-0.160296	0.0684876	-0.231519	-0.00696867	0.469647	-0.313873	0.0093912	-0.0788296	0.142738	-0.128688	-0.219223
ENSG00000100211	ENSG00000100211	25776	CBY1	22	39052641	39069859	blue	blue	-0.23218	0.37725	-0.387691	0.238645	-0.277933	0.504352	-0.0546671	-0.313553	0.114676	0.130812	0.411827	0.224657	-0.0698243
ENSG00000100216	ENSG00000100216	56993	TOMM22	22	39077953	39080818	red	red	0.129321	0.1123	-0.313033	0.141045	-0.231067	0.401934	-0.220317	-0.0631478	0.332236	0.230397	0.353977	0.385494	0.0286531
ENSG00000100218	ENSG00000100218	27156	RTDR1	22	23401593	23487208	turquoise	turquoise	0.623493	-0.519513	0.345801	-0.40049	0.374317	0.123187	-0.330683	-0.0244166	0.0429183	0.220404	-0.24701	0.181011	-0.144922
ENSG00000100220	ENSG00000100220	51493	RTCB	22	32783569	32808242	red	red	0.220262	0.0461713	-0.272003	0.0883225	0.00617346	0.429333	-0.153244	-0.145472	0.306973	0.210468	0.326551	0.453695	0.0591637
ENSG00000100221	ENSG00000100221	9929	JOSD1	22	39081548	39097561	pink	pink	0.110154	-0.180358	-0.0240133	0.0182222	-0.0156038	0.160858	-0.393475	0.792989	0.100911	0.0276569	0.092697	0.20646	0.210143
ENSG00000100225	ENSG00000100225	25793	FBXO7	22	32870663	32894818	turquoise	turquoise	0.617792	-0.58837	0.210062	-0.229297	0.425899	0.0452503	-0.216594	0.109389	-0.119111	-0.289282	-0.00271115	0.436185	0.211135
ENSG00000100226	ENSG00000100226	9567	GTPBP1	22	39101728	39134304	green	green	0.0916814	-0.331182	0.525809	-0.621952	0.668514	0.161096	0.182296	-0.130919	-0.0590955	-0.140608	-0.257345	-0.0248281	-0.476065
ENSG00000100227	ENSG00000100227	84271	POLDIP3	22	42979727	43010968	grey	grey	-0.126549	0.224832	-0.244707	0.191293	-0.277917	0.14446	0.0649409	-0.154469	0.089653	0.00249321	0.273065	0.214577	0.0385325
ENSG00000100228	ENSG00000100228	9609	RAB36	22	23487513	23506537	grey	grey	0.102107	-0.19199	0.250607	-0.245915	0.204224	0.102512	-0.23344	0.0140016	-0.0551622	0.320298	-0.206461	-0.0685333	-0.217125
ENSG00000100234	ENSG00000100234	7078	TIMP3	22	33197687	33259030	grey	grey	-0.233563	-0.00220616	0.0457271	-0.0408585	0.0224334	-0.0693244	0.252393	0.0634366	-0.244427	-0.208706	-0.122744	-0.192701	0.00366065
ENSG00000100239	ENSG00000100239	9701	PPP6R2	22	50781733	50883514	turquoise	turquoise	0.258244	-0.226968	0.0182009	-0.229253	0.221821	0.417193	0.0286584	0.0981771	0.120396	-0.0649263	-0.0488701	0.173242	-0.0366914
ENSG00000100241	ENSG00000100241	6305	SBF1	22	50883429	50913454	grey	grey	0.142932	-0.153162	0.241759	-0.334576	0.318038	0.295942	-0.0435253	-0.101699	0.0159369	0.177496	-0.186083	-0.00523129	-0.30552
ENSG00000100242	ENSG00000100242	25777	SUN2	22	39130730	39190148	grey	grey	0.293796	-0.497065	0.246926	-0.241207	0.395057	0.160702	0.0676461	0.0382126	-0.217503	-0.45162	-0.305002	0.0132881	0.147662
ENSG00000100243	ENSG00000100243	1727	CYB5R3	22	43013846	43045574	grey	grey	-0.245696	0.113417	-0.0180546	0.0321559	0.0323412	0.132095	-0.0585652	0.0576409	0.0404947	0.0946503	0.239448	0.205693	-0.0118198
ENSG00000100246	ENSG00000100246	10126	DNAL4	22	39174513	39190203	grey	grey	0.0293673	0.0594532	-0.0390596	0.0093272	-0.00417899	0.235175	-0.200604	-0.201247	0.0966771	0.275094	0.144867	0.19679	-0.115465
ENSG00000100249	ENSG00000100249	25770	C22orf31	22	29454660	29457832	grey	grey	-0.026348	-0.253918	0.568275	-0.47396	0.436148	-0.0921457	0.236806	-0.178276	-0.254765	-0.207852	-0.30369	-0.154845	-0.388117
ENSG00000100258	ENSG00000100258	91289	LMF2	22	50941376	50946135	grey	grey	-0.0834676	-0.178784	0.537232	-0.504886	0.359229	0.256141	0.197608	-0.131668	-0.133786	0.00166054	-0.373463	-0.278536	-0.475217
ENSG00000100263	ENSG00000100263	25807	RHBDD3	22	29655841	29664198	grey	grey	-0.217627	-0.0212782	0.213921	-0.353057	0.20848	0.403687	0.442792	-0.188864	-0.0219577	-0.34153	-0.145949	-0.106982	-0.339841
ENSG00000100266	ENSG00000100266	11252	PACSIN2	22	43231418	43411151	turquoise	turquoise	0.173009	-0.0576971	0.103876	-0.0732369	0.117925	-0.0608733	-0.0357323	-0.00313373	0.0102932	0.238461	-0.0907729	0.00198766	-0.0208749
ENSG00000100271	ENSG00000100271	25809	TTLL1	22	43435522	43485434	grey	grey	-0.186974	0.332265	-0.248039	0.0669634	-0.169393	0.396212	0.0490988	-0.188582	0.140525	0.173728	0.234754	0.095004	-0.222306
ENSG00000100276	ENSG00000100276	10633	RASL10A	22	29708922	29715668	grey	grey	0.034969	-0.315807	0.476139	-0.391917	0.257142	-0.12643	0.309154	-0.182001	-0.313976	-0.380291	-0.384282	-0.262712	-0.212788
ENSG00000100280	ENSG00000100280	162	AP1B1	22	29723669	29819168	grey	grey	-0.213298	0.29432	-0.161036	0.0716616	-0.0659663	0.0167815	0.136577	-0.019215	0.0574832	0.131196	0.225081	0.12271	-0.040065
ENSG00000100281	ENSG00000100281	10042	HMGXB4	22	35653445	35691800	grey	grey	-0.310567	0.34038	-0.364797	0.37017	-0.478774	0.260422	-0.0299249	0.0652421	0.0429248	0.0559748	0.0818662	-0.180683	0.163405
ENSG00000100284	ENSG00000100284	10043	TOM1	22	35695268	35743985	turquoise	turquoise	0.262966	-0.0750962	-0.0836744	-0.0369024	0.231996	0.287352	-0.14201	0.0563952	0.146205	0.206898	0.128813	0.241897	0.0250237
ENSG00000100285	ENSG00000100285	4744	NEFH	22	29876219	29887379	grey	grey	0.203547	-0.295515	0.411808	-0.349279	0.38339	-0.151593	-0.114143	0.106776	0.0307961	0.0224238	-0.211843	-0.0387133	-0.184813
ENSG00000100290	ENSG00000100290	638	BIK	22	43506754	43525718	pink	pink	0.314052	-0.251545	0.174604	-0.0759057	0.0986003	0.0260732	-0.442765	0.494574	0.0189375	0.34716	-0.155062	-0.0120712	0.0543471
ENSG00000100292	ENSG00000100292	3162	HMOX1	22	35776354	35790207	grey	grey	0.0338319	0.252157	-0.211702	0.171602	-0.216672	-0.119763	-0.0711581	0.224035	-0.108743	0.15829	0.322355	0.223001	0.0317944
ENSG00000100294	ENSG00000100294	27349	MCAT	22	43528212	43539400	turquoise	turquoise	0.460319	-0.275432	-0.0425121	-0.0792473	-0.00383478	0.477018	-0.299429	0.00360171	-0.0109163	0.0469581	-0.00212415	0.208691	0.054599
ENSG00000100296	ENSG00000100296	8563	THOC5	22	29901868	29951205	blue	blue	-0.281932	0.486577	-0.470818	0.201909	-0.219475	0.580885	0.16675	-0.163233	0.359121	0.104956	0.492038	0.342752	-0.11402
ENSG00000100297	ENSG00000100297	4174	MCM5	22	35796056	35821423	blue	blue	-0.41117	0.641552	-0.499097	0.246574	-0.389628	0.438413	0.15481	-0.0958712	0.43494	0.337236	0.4353	0.151006	-0.195973
ENSG00000100299	ENSG00000100299	410	ARSA	22	51061182	51066607	turquoise	turquoise	0.247488	-0.136817	-0.00873971	-0.134923	0.21305	0.376896	0.0878075	-0.194518	0.0271827	-0.119428	0.113752	0.288884	-0.0185326
ENSG00000100300	ENSG00000100300	706	TSPO	22	43547520	43559248	blue	blue	-0.708136	0.733336	-0.41025	0.19446	-0.373654	0.476299	0.231712	-0.0361794	0.395219	0.186924	0.488717	0.127833	-0.29731
ENSG00000100304	ENSG00000100304	23170	TTLL12	22	43562628	43583139	grey	grey	0.0577936	-0.229133	0.395991	-0.513447	0.469159	0.362952	0.127257	-0.0244279	-0.00868191	0.0539782	-0.233593	-0.00905531	-0.408286
ENSG00000100307	ENSG00000100307	23492	CBX7	22	39516172	39548679	grey	grey	0.152842	-0.367874	0.171427	-0.161546	0.143785	0.22476	0.0635281	-0.00684454	-0.163382	-0.456678	-0.271945	-0.0394782	0.132974
ENSG00000100311	ENSG00000100311	5155	PDGFB	22	39619364	39640756	grey	grey	-0.00243947	-0.213	0.313721	-0.342415	0.348019	-0.189374	0.331789	0.185807	-0.0333644	-0.264527	-0.279572	-0.150776	-0.133666
ENSG00000100316	ENSG00000100316	116938	RPL3	22	39708887	39716394	magenta	magenta	-0.0848201	0.189514	-0.304321	0.123985	-0.16733	0.409995	-0.191203	0.131908	0.748845	0.266912	0.208483	0.135482	-0.0526835
ENSG00000100319	ENSG00000100319	55954	ZMAT5	22	30126945	30163000	grey	grey	0.0683333	-0.111726	0.156201	-0.261741	0.164126	0.34894	-0.0256308	0.0581739	0.181627	-0.0885262	0.21826	0.444057	-0.226435
ENSG00000100320	ENSG00000100320	23543	RBFOX2	22	36134783	36424473	grey	grey	-0.235105	0.320903	-0.349773	0.348481	-0.262465	0.272369	0.0212412	-0.189955	-0.0477612	0.0784389	0.147482	-0.0853908	0.128569
ENSG00000100321	ENSG00000100321	9145	SYNGR1	22	39745930	39781593	grey	grey	0.0796712	-0.331113	0.529298	-0.535578	0.494304	0.0457666	0.038484	-0.153949	-0.0478438	0.0608658	-0.426575	-0.260289	-0.419125
[truncated: 11,316 more rows]
